# Supplementary material for: Genome-wide identification and expression profiling of odorant receptor genes in the malaria vector Anophelessinensis
Source: Parasit Vectors. 2022 Apr 23;15:143. doi: 10.1186/s13071-022-05259-x (PMC9034491; doi:10.1186/s13071-022-05259-x)
Supplement: Supplementary file 1 — Additional file 1: Table S1. Primers used in this study. [file 13071_2022_5259_MOESM1_ESM.xls]

## Sheet: Sheet1
Additional file1: Table S1. Primers used in this study
No.	Gene name	Primer name	Sequence (5'-3')	Tm	Product length (bp)
1	AsOr3	3-F	GCACAATGATCTGGTGCAGTC	59.87	163
		3-R	GCAAGTGCCACACCAAAACT	59.82
2	AsOrco	Orco-F	GTTCCGAGCAATTTCAGCCG	60.18	188
		Orco-R	TAAGTCCGTTCGGGTTTCCG	60.04
3	AsOr8	8-F	CGGCAGCTCGGTCATTATCT	59.97	200
		8-R	GCGAGGCACCAATCCAATG	59.57
4	AsOr11	11-F	ACATCGATTTGGGGCAGGTT	59.96	191
		11-R	TTGCTCGTCCATCCAAGCAT	60.04
5	AsOr16	16-F	ACTGCGTTGTGCAGAGCTAA	60.25	121
		16-R	AGAGCTGAATCCCGAAACGG	60.11
6	AsOr24	24-F	CGAGGAGTGCAATGAACAGC	59.55	179
		24-R	CCGAGATAACCATTGCGGGT	60.18
7	AsOr33	33-F	AGGCGGTACCTTGATCTTGC	60.11	196
		33-R	CGACATCTGGCTGAGCATCT	59.9
8	AsOr37	37-F	ACAAACGGTTCCGGATGCTA	59.68	147
		37-R	CACTGGCACTGAATTGCACG	60.39
9	AsOr40	40-F	GCTAAGGTTTTGCCACCTGC	60.04	172
		40-R	CAGTTCCGTCATCGTGAGCA	60.39
10	AsOr52	52-F	GATCACCAGCTGAACCCGAA	60.04	145
		52-R	GCACCATGACGGAGACGTTA	60.11
11	AsOr58	58-F	ACATGCTCATCTTCGGAGGG	59.53	190
		58-R	GACACTGGTCGAAGGTGGTC	60.32
12	AsOr60	60-F	TAAACCAGCACTTGGAGCGT	59.89	152
		60-R	GGACGTAGCAGAATGGAGTCA	59.52
