# Supplementary material for: Genome-wide identification and expression profiling of odorant receptor genes in the malaria vector Anophelessinensis
Source: Parasit Vectors. 2022 Apr 23;15:143. doi: 10.1186/s13071-022-05259-x (PMC9034491; doi:10.1186/s13071-022-05259-x)
Supplement: Supplementary file 3 — Additional file 3: Table S3. The amino acid and nucleic acid sequences of Anopheles sinensis OR genes. [file 13071_2022_5259_MOESM3_ESM.xls]

## Sheet: Deduced amino acid sequences
Additional file3: Table S3. The amino acid and nucleic acid sequences of Anopheles sinensis OR genes
No.	Gene name	Protein sequence	CDS sequence
1	AsOR1	MLSLIKLSPRWDVHDRRDSFRLQLVCLKYLGLWPPENADERTRSRYIVYGWVLRVVFLHLYVVTQVLYFKDVKDINDIANALFVLMTQVTLAFKLEKFNYNIGRIQACLRKLNCTLYHPKSQVEYRPVLHSMSEVFWLMIFLMFLAIFTIVGWTVSPAFDNERRLPVPAWFPFDYQRSTTTYALLFLYQTIGIVMSATYNFSTDTMFSGLMLHLKGQIVRLGSMVQKLGHEEPRELREAMPPYRCDDEWKSIRARIEDHSKTQGKTYSEVIECVLFHKNILSFIDEVQDIFHPSIFAQVCASVIILCMTLLQATGDDTTMAELLSCALYLLVMTSQIFIFCYVGNEISYATNQFTEFVGYSDYFKFDKATGKAIVFFMQMTMKDVHIKVGTVLKVTLNL…	ATGTTGAGCTTGATTAAACTGAGCCCTCGGTGGGATGTGCACGATCGGCGTGATTCGTTCCGGTTGCAGCTCGTTTGCCTGAAGTATCTCGGACTTTGGCCACCGGAAAATGCGGACGAGCGAACCCGTAGCCGCTACATCGTGTACGGTTGGGTGTTGCGGGTCGTCTTTCTTCACCTGTATGTCGTGACCCAGGTGCTGTACTTCAAGGATGTGAAGGATATAAACGACATCGCGAACGCACTGTTCGTGCTGATGACGCAAGTGACGCTGGCCTTCAAGCTGGAGAAGTTCAACTATAATATCGGCCGGATTCAGGCGTGCCTGAGGAAGCTCAACTGTACGCTTTATCATCCCAAATCTCAAGTGGAGTACAGGCCCGTGCTTCACTCCATGAGC…
2	AsOR2	MLIEECPIIGVNVKVWLFWSYLRRPRLIRFLVGYIPVALLNVFQFAKLYSSAGDMSELIINGYFTVLYFNLVLRTSFLVINRRKFEKFFEGVAIEYERLERNNEIRPVLERYTRRGRMLSMSNLWLGAFISACFVTYPLFAPGRTLPYAVSIPGVDVLASPVYEVLFVLQVYLTFPACCMYIPFTSFYATCTLFALVQIAALKQRLGRIRGGAPSAGESRTLFVELKECLMYHKQIIQYVHDLNSLVTYICLLEFLSFGMMLCALLFLLSISNQLAQMIMIGSYIFMILSQMFAFYWHAHEVLEQSLGISDSIYNGAWPDFDESIRKKLILIIARAQRPMAIKVGNVFPMTLEMFQKLLNVSYSYFTLLRRVYN	ATGCTGATCGAAGAGTGTCCCATAATTGGCGTGAACGTAAAAGTGTGGCTTTTCTGGTCGTACCTGCGGCGGCCGCGGTTGATCCGTTTCCTGGTCGGCTACATTCCGGTGGCGCTGCTGAACGTGTTCCAGTTCGCCAAACTCTACTCGTCCGCGGGCGACATGAGCGAGCTCATCATCAACGGGTACTTTACCGTGCTGTACTTTAACCTGGTGCTGCGGACGTCCTTTCTCGTGATCAACCGGAGGAAATTCGAGAAGTTCTTTGAAGGCGTCGCCATCGAATACGAGCGACTCGAGCGAAACAACGAAATTCGACCCGTCCTGGAGCGGTACACGCGACGAGGGCGAATGCTGTCGATGTCGAACCTGTGGCTGGGCGCCTTCATTAGTGCCTGC…
3	AsOR3	MVQILPKLKDPLAVMPFLLRIQTIAGLWGDRSQRYRFYLIFSYFCFMVVLPKILFGYPDLEIAVRGTAELMFESNAFFGMLMFSFQRDNYERLVNQLQDLATLVFKDLPAELGTYLIEVNKRVDRSSKIYCCCHLSLATFFWFMPIYTTYSAYRAAANSTEPIEHVLHLEEELYWLKSRTSIVHYTIYAAIMWPTIYTLGFTGGSKLLTIFSNVKYCSAMLKLVALRVRCLANVKEEKIEKELNEIIAMHQKTLDCVLLLETTFRWVFFVQFIQCTMIWCSLILYIAVTGFSSTVANVCVQIILITVETYGYCYFGTDLTTESFGVALAVYDCEWYKFSISMRRNLRLLLQRSQKPLGITAGKFRFVNVAQFGKMLKMSYSFYVVLKEQF	ATGGTGCAAATTTTGCCAAAATTAAAGGATCCACTGGCAGTGATGCCATTTTTGCTGCGCATTCAAACCATTGCCGGTCTATGGGGTGACCGATCGCAGCGATATCGATTCTACTTGATCTTTTCGTACTTCTGCTTCATGGTGGTTCTGCCAAAGATTCTTTTTGGCTATCCCGACCTAGAAATTGCAGTTCGTGGCACCGCAGAGCTGATGTTCGAGTCAAACGCATTCTTCGGAATGCTTATGTTTTCCTTCCAACGCGATAACTACGAACGGTTGGTTAATCAACTGCAAGATTTGGCAACACTTGTTTTTAAGGATCTACCCGCTGAACTCGGGACATACCTAATTGAGGTGAACAAACGTGTCGATCGTTCCTCGAAAATCTATTGCTGCTGT…
4	AsOR4	MLNQNYSHPETIMSFDLKLLQLVGIEGKGKHKWIRCGVLFATYIIVCVIPQLFGGQPDVHHSVRASVEFIFNCNLFVGCLMFSIAKPNFTQFVAGLRDLSECVCSFSFELKNILTRFNKRMDVYAKAHTAIMVCIGVFYWVAPLPRTYWVYFTNSSAPLHLAQHLEQKFYWLDNRSSMADYTVFVIIMLPFTFLCATLINVKLVTTSISITYCAKFANVVKLAVEDLDDISSMEQLSKKLAKIVSLHKKLLCCVQMLDKTLNPVLLLQWTLCVLNWSVTLLYLYYCGINLRSVTIIIMFSLITLETFLYCALGTLLVARGEQLERALYSRRWYTLPIEMQKNLLLMLSRAQKPLRITVGKFYQLNVEEFGRMVNLSYSAFVVLKDQIQLDGLEGVQYKH	ATGTTAAATCAAAACTACTCCCATCCCGAAACGATTATGTCGTTTGATTTAAAACTGTTGCAACTCGTCGGCATCGAAGGTAAGGGAAAACATAAATGGATTCGTTGTGGCGTACTATTTGCTACGTACATTATCGTATGTGTCATACCGCAACTGTTTGGGGGCCAACCGGATGTGCACCATTCCGTTCGGGCTAGTGTTGAGTTCATTTTCAACTGTAACCTATTCGTTGGCTGTCTAATGTTTTCCATTGCGAAACCAAACTTTACTCAATTTGTAGCTGGACTTCGGGACCTGTCCGAATGCGTATGTTCATTTTCTTTTGAACTGAAGAATATACTCACCAGGTTTAACAAACGAATGGATGTATATGCAAAGGCTCACACAGCCATAATGGTT…
5	AsOR5	MVLPELQDPFAVMPLLLKLQRFVGLWGERQYRYKFRLAFTSFCILVVIPKLAFGYPDLETTVRGTAELIFEWNVLFGMLLFSLKLDDYDQLVYRYMDIAKMVFRKTLPPELGDYLVRINRRIDKFSKIYCCSHLCLAIFYWVAPSTSTYMAYLTVHNKSAPVEHVLHLEEELYWLKIRVSLVDYSIFTVIMLPTIFMLAYFGGLKLLTIFSNVRYCSAMLRLVAMRVQLIDRLDEEQAEKELIDIIVMHQKALKCVELLEIIFRWVFLGQFVQCVMIWCSLVLYVAVTGISTKAANVGVLFILLTVETFGLCFFGTELTTESFSVARAVYDCYWYQRSVSIQKKLKMILQRAQKPVAISAGKFCAVDVERFGNMAKMSYSFYIVLKDQF	ATGGTACTACCGGAGCTGCAGGATCCCTTCGCTGTGATGCCTTTACTTTTGAAACTTCAGCGATTCGTCGGACTCTGGGGCGAACGCCAGTATCGATACAAGTTTCGCTTGGCCTTTACTAGTTTTTGTATCCTAGTCGTCATACCTAAGCTTGCCTTCGGATATCCCGATCTAGAGACAACCGTCCGCGGAACGGCGGAGCTGATTTTTGAGTGGAACGTCCTTTTTGGTATGCTACTGTTCTCGCTAAAGTTGGACGATTATGATCAACTGGTGTACCGCTACATGGATATTGCAAAAATGGTATTTCGTAAAACACTCCCACCTGAGTTAGGTGACTATCTCGTCCGCATAAATCGGCGCATTGACAAGTTTTCAAAGATTTACTGTTGTAGTCAT…
6	AsOR6	MAAGPGAFEDTLKNTNIMLRMMGIPPCDEPYPDTLLALLKRNIGFIGSFLGRSMFRGSEVSFLEVTFQTPCIGYCLIGVLKMILLAVRRNTIAELVQLFRTKWKVVIISNENWTVCEETMRPAIRVTSVTALANVVMGIAFTMLPMAEMLYHWLHSGSWVRQLAFNIWWPFDVFAGTRYFWFSYPLYVIIGFNGIIIHMAFDCLFCILAAHLCMHFRILKHNIEKVVDVSEEGRAGNEGRLQDAIVEHQDLIGCSAFLQDVFGDVLFLNFLGSSIIICIQAFMITTVSGYTLIKFVLFMLCFLIELLMLCAYGEDIVQSSGAVADAAYSCKWYEEERLFKSSILQILHTAQKPIVLTAWKIWPIQMVTFRGILQTSWSYFTLLKTVYADK	ATGGCCGCCGGACCCGGGGCCTTCGAGGACACGCTGAAAAACACAAACATTATGCTGCGCATGATGGGGATTCCGCCGTGTGACGAGCCTTATCCTGACACGCTCTTGGCGCTGCTGAAGAGAAATATTGGCTTCATTGGTTCGTTTCTAGGACGCTCGATGTTCCGGGGTTCCGAGGTGAGCTTCCTGGAAGTTACCTTCCAGACGCCGTGCATCGGGTACTGCCTTATCGGGGTACTTAAGATGATTCTGCTGGCCGTGCGGCGGAATACGATCGCAGAGTTGGTGCAGCTTTTCCGTACCAAGTGGAAAGTGGTGATCATAAGCAACGAGAACTGGACGGTGTGCGAAGAAACCATGCGGCCGGCCATAAGGGTTACCTCCGTCACGGCACTGGCG…
7	AsOrco	MQVQPTKYVGLVADLMPNIRLMQASGHFLFRYVTGPILIRKVYSWWTLAMVLLQFFAILGNLATNADDVNELTANTITTLFFTHSVTKFIYFAVNSENFYRTLGIWNQTNSHPLFAESDARYHSIALAKMRKLLVLVMATTVLSVVAWVTITFFGESVKNVLDKETNETYTVEIPRLPIKSWYPWNAMSGPAYIFSFIYQIYFLLFSMVQSNLADVMFCSWLLLACEQLQHLKGIMRPLMELSASLDTYRPNSAALFRAISAGSKSELIINEEKNPDVKDFDLSGIYSSKADWGAQFRAPSTLQTFDENGRNGNPNGLTRKQEMMVRSAIKYWVERHKHVVRLVSAIGDTYGPALLLHMLTSTIKLTLLAYQATKIDGVNVYGLTVIGYLCYALAQVFL…	ATGCAAGTCCAACCGACCAAATACGTCGGGCTGGTGGCGGACCTGATGCCGAACATTCGGCTCATGCAGGCCAGCGGCCACTTCCTGTTCCGCTACGTCACCGGCCCGATACTGATCCGCAAGGTGTACTCCTGGTGGACGCTCGCCATGGTGCTGCTGCAGTTCTTCGCCATCCTCGGCAACCTGGCCACCAACGCGGACGACGTGAACGAGCTGACGGCGAACACCATCACGACGCTGTTCTTCACGCACTCGGTCACGAAGTTCATCTACTTTGCGGTCAACTCGGAGAACTTCTACCGGACGCTCGGCATCTGGAACCAGACCAACTCCCATCCGCTGTTCGCCGAGTCCGACGCGCGCTATCACTCGATTGCGCTCGCCAAGATGCGGAAGCTG…
8	AsOR8	MEQTAELVGFESFIRVPEIFFTLIGVARYGEPQGTVRAHLKRVLFWSSYANTFFCLIIEHIYFVKAAGNFTNFLQLTALAPCMGFTALSFVKIMTIKLHEAKLVDILRRLEEMFPKTAALQTRYGVFQYNRESQVVMKSFSVLYMILIWIFNLLPLVSMVVGYYTDGSWQKQLPYFMWYWYDWHQPGYFELTFLHQNWGGFDSAVFNLSTDLMFCAIILLLCLQFDIVAYRLKHALPDDHEELNGCVRIHQSVIELSNELESIFSPSLLVNFLGSSVIICLVGFQATAGISAADLFKFVLFLVSSLVQVFLLCYYGNKLIVASDQIPYSAFEGHWIGASQSYQRSLLFVMMRSTKLQKLTALKFSIVSLASYSKILSSSFSYFTLLKAMYEPNENIKDM	ATGGAACAAACCGCGGAGTTGGTCGGTTTTGAATCGTTCATTCGCGTGCCGGAAATATTCTTTACCCTGATCGGGGTCGCACGCTACGGTGAACCACAGGGAACTGTCCGAGCTCACCTCAAGAGGGTCCTGTTTTGGAGTTCGTACGCAAACACGTTCTTCTGTCTGATCATCGAGCACATCTACTTCGTAAAGGCTGCCGGAAACTTTACCAACTTCCTGCAACTGACCGCCCTGGCACCGTGCATGGGCTTCACCGCCCTCTCGTTCGTGAAGATCATGACGATCAAGCTGCACGAGGCAAAGCTGGTCGATATCCTTCGTCGGCTTGAAGAGATGTTCCCCAAGACGGCCGCCCTTCAAACACGCTACGGGGTGTTCCAGTACAATCGGGAGTCG…
9	AsOR9	MDTFSTSKPNVEKLFTNRKRQDHEWKRFPAVRMVLFVFRVFYVWPQKRMDPSEQFRYRLKGVAFRCTVIYLSVAAQAAYIFTIEKRQDLIDGLFVLSTQLVLILKIEFLYKNISKIQDLFYQLDAELYVSRNAEEDLPLAKARKKTSIFGMLYFMFSDGLITYWLFYALTINGLIVPSWYPFDYTSSYAVYLVILIFQTVCMLWNAAFNISWDSLVYILLSLANAQLQRLQIQLVKVRFQAKLKMITVKPVQSQPGRKDLLSSVQVDQKSAEDVYNDLLQCIIFHQKLIKFVHQVLELFGGIIVVQLFSSVFIICIAEFHLLTEVNTLGELLRGLPYLICMLLQVYQYCFHGNEISYTAQKVHQATAFVNYPDMNIKTRKLLILFQQRTAVGIPCYAKN…	ATGGAAATTCTCGACTGCCCGCTGCTGTCGGTGAACGTGCGCGTGTGGCGCTTTTGGTCCTTCGTCCTGGTGCACAACTGGCGGCGCTACATCAGCATCATCCCGGTGACGCTGCTGAACGTGTTCATGTTTGCCGACCTGTACCGGGCCTGGGGCAACATCGAGGAGGTCATCATTAATGCTTATTTTGCGGTGCTCTACTTCAACGCGGTGCTGCGAACGCTCATTCTCGTGTATAATCGCCAGAAGTATGAGTCGTTTCTGGCCGGGGCAGCGCAAGTGTACGAGGAAATTTGCGGCATCGAAGACGAAGTGATCGCAAGGCTCGTCAAGGACTATACACGTCGTGCACGGGTGCTTTCCATTTCCAACCTTGCGCTTGGAGCTTTCATCAGTGGC…
10	AsOR10	MEILDCPLLSVNVRVWRFWSFVLVHNWRRYISIIPVTLLNVFMFADLYRAWGNIEEVIINAYFAVLYFNAVLRTLILVYNRQKYESFLAGAAQVYEEICGIEDEVIARLVKDYTRRARVLSISNLALGAFISGCFVVYPLFTGQRGLPYGMFIPGVNNFDSPQYEIFYITQLVLTFPGCCMYIPYTSFFTSSTLFGLVQIKTLQHQLRTFRSRDLGEGTAELNRKLQKLIGDHKRIIQYVKDLNDLVTYICLIEFLSFGLMLCALLFLLNIISVMAQIVIVGAYIFMILTQIFAFYWHSNEVREESIGIAEAAYSGPWLEVHDSIKKKLLLITIRAQRPLEVTVGNVYPMTLEMFQSLLNASYSYFTLLRRVYN	ATGGAGCTCAAGGAAGAGTGGATTTTGGCGGATGAAGTTTTCGAAAACCCGCTCCTAAGGTCGAACCTTTTGGGCCTGAAATACTACGGTTTGCTGCTGCACGATACACAGTCCTTCAAAAAGCTGCACTGCTTCCGTGGCGCAGTGTTCACGCTATCGATGGTTTTGTTCAACCTTACGCAGTACATCGATTTGGGGCAGGTTTGGGGCTCCGTTTCGGATATGACGGCGAATGCGGCCACGACGTTGCTGTTCACGACCACCATTTTCCGTATCATCTTCTTTTATGCACATCGAGCAAGATTCAACAACATCATACGGGTGGTCAATGAAGGAATTAAACGGATTGTAAAGGATGCTTGGATGGACGAGCAAAACATACTGATCGGCAATGTTCGG…
11	AsOR11	MELKEEWILADEVFENPLLRSNLLGLKYYGLLLHDTQSFKKLHCFRGAVFTLSMVLFNLTQYIDLGQVWGSVSDMTANAATTLLFTTTIFRIIFFYAHRARFNNIIRVVNEGIKRIVKDAWMDEQNILIGNVRYLKRLSVVFWSCALITANTMCVFSLVQYFGGSSEGEKGGRVGASMNSSTTQLYPAKILRSWYPTSPGNDHFAEIYLIQLYIMYVGQLIVPSWHMFMVTLMIYGRIECNVLNHRVRSLARYHKVHAAERIQIKSNSFDPVDNPERRTLIIDCVKRQSNLVAFTRELEQLTRAAVFLDFVVFSVLLCALLLEASITTSVVQIFIDICYITTMTTILFLYYWHANEINVCVGTKWGKKYEKMVNRDVHFQANQLSMSAYNSDWYRYDRT…	ATGGGTTTCTTCACAATCAACAATCCTCCGGGTGTACCACATGTTGTTTTGAAATTGCTCAGGCTTGTCGGAGTGTCAGGGAGTGCAAAACATCGATACGTATACGTGCCGATGTTTCTAGCTTTTCTACTCTTCATTGCTGTTCCGAAGATCGCTTTTGGATACCCGGATTTTGAATCGTCAATTATCGGCGTGGCGGAGCTGTTCTTTCAAACGAACAGATTTGTTGGAGTGTTATTGCTTGTGTTTTACAACGACACCCTCAAGGAACTGGTACGCAATGCAGAATGTTTCTCCAAAGAAGCCTTGGAAGAGTGTAACCTTGTTAGTCGTTTTCTTCTTGCACAGGATACACGAATGAATAAAATCACAAGATTTTACCTCACAGCGCTACTTGTA…
12	AsOR13	MNMEQFGEPPGVPHLVLKILKLGGISGTPNERYRHVPIFLTFTLMIAVPKIFFGYADFESTIIGLAELFFQINSFVGLIVFLLQNESVNEFIRCSQSLVDDVYKEHHPRIVGHLRVKHDLIHKATKFYTIALICAVNFYIFSPMISTLWSYYNLQYNNTNMVYTIHMEENFYNVPIRTSLLEYLLFSVCMIWTCCIAAYVGGTKLMTLLNFISYCTVYFHLVVMKIEESTRLNSIRENEKTIVMMHYKALRCAELMISITAPVLLQQLIFCVLIWSSMLLYFTVSGFSSAFMNLFILFVITTLESFGCCYLGTQLSTQCAQVARAIYDCKWEQQPPDSMKHLQLILLRAQKPVGITAGGFCFMDMEQFGKLVNTTYSVYIVLKDQF	ATGTTGCTCTTCGGACCACTCCGGGATGATCAGGCCGTGCTGCCACTGATCCTTTCCATCCAGGAACAGATTGGTCTCTGGACCGGACCAAAACGGAAGCTTTTTCTGATTCTTTTCGTGTCCTACTGCATCACGGTGGTCGTTCCGAAACTGCTGACCAGCTATCCGGACATCCCGACGTGCATTTGTGGCATTGCAGAACTCATCTTTATAAGCATCGCAACTGCGCATGGATCATTCAAACAGTTAATTCATGAATTACAATCCTTGACGAAACATTATCACCCGTTGCATGCTGTCAAGCAGTATCTGATCAGTTTCAACCATCAAGTCCATCGGTACGCAAACATCTACTGCTTAGTCGTTACGTTTCCGGTCGTGTTTTTTATGGTCACACCA…
13	AsOR14	MLLFGPLRDDQAVLPLILSIQEQIGLWTGPKRKLFLILFVSYCITVVVPKLLTSYPDIPTCICGIAELIFISIATAHGSFKQLIHELQSLTKHYHPLHAVKQYLISFNHQVHRYANIYCLVVTFPVVFFMVTPFINSALHMEQGFYGLDPRTNILHYTIFTSFVLPVMICTAITQHTKVLMTFVSASYCEAMLHLVSIKLNHLPRLPKESLKDELREIVYLHRSALRCIHLLVITLQPMILMQLSFCILIWCSIMLYFVVADELNLKFFNLGILFAIITVETYAMCYIATRLSTQGNELIKAVYACGWEEMDADLRKRLQLVLLCAQKPVGLMAGKFCFIDMERFQKMVNVSYSCFIVLKDIF	ATGTTTAATTTCAATATTGACAAGCCTCCAGGTGTACCCCATCTTGTGTTGAAGATTCTCAAACTTGGAGGCATATCTGGTACTCCAAATGAACGCTACCGACACGTTCCTATCTTTCTTACATTTACGCTGATGATAGCGGTGCCGAAGATATTTTTCGGGTACGCTGATTTTGAATCAACCATCATCGGTCTTGCGGAACTCTTTTTTCAGATCAATAGTTTTGTCGGACTTATTGTTTTTCTACTGCAAAACGAGAGTGTTAATGAGTTCATTCGCTGTAGTCAATCGCTTGTTGATGATGTATACAAGGAGCATCATCCGCGCATTGTAGGGCATCTAAGGGTCAAGCACGACCTTATTCACAAGGCTACCAAATTCTACACCATTGCATTGATT…
14	AsOR16	MGFFTINNPPGVPHVVLKLLRLVGVSGSAKHRYVYVPMFLAFLLFIAVPKIAFGYPDFESSIIGVAELFFQTNRFVGVLLLVFYNDTLKELVRNAECFSKEALEECNLVSRFLLAQDTRMNKITRFYLTALLVPANFYSYSPIVSTLWKHYNAPANSTGVEFILHMEENFYGLDIRTSLSHYLIFGAIMVPTSFLCALVGTAKLVSILSLIKYCTIYFQLVTRKLQDTAGKHNFSHELRSIVRMHEGALTCAELLKELTAPILLLQLILCVLVWSSMLLYFTVSGFDTQFINLFVLFLFDTTETFGYCYLGNQLSDESAQVARAVYENNWEARGPAIQKDLQLILLRAQKPIGITAGKFCYMNMEQFGEIVKTTYSFFVIVRDQL	ATGAGTGATGTTCTTATTCCACGCACTTCTCCAGGATTATCAACCACCGTCGGTGAGAAAAACCTCATCACAGCGAACGTCCGGTCCTGCAAGTATGCCTTGTCCTACTGCATCTACATGACATTCGTTTGCACGCTGTTCTGCGTTTCTTTACTGTGGGCCAACTATTCCATTTTTGCCATGGCCTCCCAATCGAATTCGTCTAGCATCGAGTTCACCCTGCACCTTGAGGAAAGTTTTTACGGGCTCAACAATCGTTCGGAAGATTTCTGTGGGCTCAACAATCTGTGGGCCAACTATTCCATTTTTGCCATGGGCTCAACAATCTGTGGGCCAACTATTCCATTTTTGCCATGGCCTCCCAATCGAATTCGTCTAGCATCGAGTTCACCCTGCACC…
15	AsOR18	MSDVLIPRTSPGLSTTVGEKNLITANVRSCKYALSYCIYMTFVCTLFCVSLLWANYSIFAMASQSNSSSIEFTLHLEESFYGLNNRSEDFCGLNNLWANYSIFAMGSTICGPTIPFLPWPPNRIRLASSSPCTLRKVSTGSTIVPWPPVILYSPSICYHSCTSVRTQAPRRRWPFSTLSTAATRHHGLSA	ATGTTTTCCCCTCGCAAAACGCCAGTGCAAACCGACGACAGTGAGCCGGGTTATCGTAAGATCTACGGTGTATTTCATTGGTTCCTCAAGGTGGCCGTTCTGCGCATCTTCGACGATGACTACATGGCAGGACCATTCTTCACCTTCCACATGTTCGATTTGTCGATCGCAATCGTGGTAGTGATTTTCCACTTTTTACACCACCTGCATGACTTGGATACGATTATCCTGAGTTTGTCAGCGTTTCTGGCTGGTGTCGAGGTGCTGTTGAAAATAGTTGGAATGGTTCACCGACGGAAGCATGTGCACCGGATGCTTCAGACGGTGCTGAGCGATCGGAGCTACCGGAGCGGACCGGCGGAGGCTGCCATTTGCGACAAATACCAGCGTTTGGCGAGA…
16	AsOR22	MFSPRKTPVQTDDSEPGYRKIYGVFHWFLKVAVLRIFDDDYMAGPFFTFHMFDLSIAIVVVIFHFLHHLHDLDTIILSLSAFLAGVEVLLKIVGMVHRRKHVHRMLQTVLSDRSYRSGPAEAAICDKYQRLARKLLYVTVISYLTTCTMLLIYPVLAGELGNHVLPIGYAIPFLDYHQHPWYLANYILQIVQLHWVAIVFIGLDGPFYLFVCYSASQIEIMLEYLKRIGQNPDEDAEQEELIRKIFEAHTRLSEFLSECSFVYREIYLMQTLCSIGHICVSLFHIQLKWNNGSYGMLLTNVSKMWLFCYCGELVVSKSAEFCNGVYSNRWYQLWNRRHLRDVLFMLGNAQRNYGFSIGGFGYLSYQVFTVVMKTAYTCNAFLHRIMN	ATGAAGTTCTGGGCCCGGTACCTGAAGCGCCAGGAAGCACTTTTCCGTGCGGAGTACAAAACTCCGCTGGAGTTGTTCGACAGTGCGTGCAATATTCTGATTCGGTGCTTCGCTATCTGCGGTGGTGAGCGGATGAAGCCGGGCTACACACGACGGAATGCTCGGCTTATCTTTCTGGTGACGGATCTGATCCTGTACCTGTTCGTCAACGCGTACTCAATCGCGCTCGTTTGGGGCTCACTGATGGATGTTGTGTTCTGCTTCGTAACGATGGGTATCGCCATACAGGGACTGGTGAAGATCGAAGCCTTCACCTGTCCGGAACTGAACGATCTTCATCTCTACAATATGCGCCGCTTCAAGGAGGCGCCTCGATTTCCCGAGGTGAACGACTCTCTC…
17	AsOR23	MKFWARYLKRQEALFRAEYKTPLELFDSACNILIRCFAICGGERMKPGYTRRNARLIFLVTDLILYLFVNAYSIALVWGSLMDVVFCFVTMGIAIQGLVKIEAFTCPELNDLHLYNMRRFKEAPRFPEVNDSLFHTATMCKVFIRILAVGFSIVFIVIHTYAILMPVIKGELLLAFGFYLPFLDFRSPLGFAINWIYQSLQVLEAVAGLMACDSCLLFLIVNATGQMDLIIIYLRRLTGLIEDNAGDRSGQRDAEIEELIGAIVQKHLEHTKYVTDMDILLKTQFFINFGCIIFELVGSLAIVVRFPWYPGMAVVLICTMQLFINCSLGTYLSIKNDKLVNEIYHVNWYGLSTKHQKTLQQVLLCAQRPVVLSDGFSAIDLFNFVQ	ATGGAATTTCTTCGCCCACTCAACAAGTATCAATTCTTTCGTTATACTCCGACCGATCCTCTAGCGGCGTGCATTTATATTACGAAAAGGATCGACAGCTTCAACCGGATCATGGGCGTTTCTTTCTTCGATCCGAACCATAATTTCATCAATTTCTCATTTATCGTCCGTCTATGCTGCTTGAGCATGTATATAGTCTGTATCTTTCTTTCAACGTATTTGTTCCGGCATGAGATGACTAAGCTGATATACTGTCTGGCAACTTTTGGATTCGGATGTCAAGGAGTCATGAAAATCTACAGCTACATCATAACTCGTCGTCGTGTCATTGAACTGTATATGATCAATGTTAAATACAACGAACGCATGATGAATCAGAGCGATCGTGTTAAGCGCGTA…
18	AsOR24	MEFLRPLNKYQFFRYTPTDPLAACIYITKRIDSFNRIMGVSFFDPNHNFINFSFIVRLCCLSMYIVCIFLSTYLFRHEMTKLIYCLATFGFGCQGVMKIYSYIITRRRVIELYMINVKYNERMMNQSDRVKRVLCENATITHILIKGTMLVYIILVCVTVTIPGLSSIFLSSRILPFGFVLPFLDPETWTGYIWNYAFQVIMSYFYLVLTLGGDITTIFNLLTAYGQLDALMMLIEECNEQLARNEPAEAIQKKIVDIVQLHQHHRLYLQQLVDFLNPYHFVTVGSTVPAMVISVLGVMLLKWYPGAVIMFLGSVQIFYICFLGTGLELKTDALTDMVGAIRWDKLSVRDMKHMQLILALTQQPKVLLVATTPLNVTAFLQIHKFIYSLIMMVENTKE	ATGTCCAACTACGTCTTACACGAGGTCCGTTACGTCCTGACGGCGATGTGCTACTCAACCCGGTGCTTGTCAGCCACGATTCGGGATTCACTGTTAGACAAGAGTGTTTTCTGGTGTCTTACCTTCATTCCGCTTGTTATGCTGTGTTTGCCTATGTTTGCGTACCTTATCCTGGATACGAGGAATCTTTTCGAGTTCGTTATGGTGTTGGTACCTTTTACCGAAATTTTACTAACCAACGTGAAAATGATCATCTGTAATGTGAAAAGAGTGAAAATTATAAATCTCATCAACCAGTTGCAGCTCGAGTGGGACGAATTCAAAAAGTCGGAGATTGCCGAAGTTCAGCAGTTGGTTGCCTCGACCACCAAGAAGACGAGGATTTTCGTGATAATCTAC…
19	AsOR28	MSNYVLHEVRYVLTAMCYSTRCLSATIRDSLLDKSVFWCLTFIPLVMLCLPMFAYLILDTRNLFEFVMVLVPFTEILLTNVKMIICNVKRVKIINLINQLQLEWDEFKKSEIAEVQQLVASTTKKTRIFVIIYTASFFLIVVEYATLPLFKLLYHRVIMNDNSNYTTKLPYDVRLFYSIEGNASFSVTYFFILIAAFVLAFALTGFDSMFSTLCMHITTMFKFLKLEIDQLARDLEAAAPQKELHTKLRRIILKHKSNLSLIDQLEEEFSFFLMIQFLTSSIVVCVVLYELTTVFGWNEDTVKTITYLPGAILQLFLLCWYAQNITDEASEVADHIYSVPWYLGDVPLQKTILTLMVKAQKPSGVTASKFYMVTLQSFQRIISTSYSYFTLLQTVNEQ	ATGAAGTTCCTAGAAATTGAAGACCCTTTGGAAGTGCTACCGATTGGTTGCCGATTGCTTGCTCTCTATGATCTGGACCGTGGCAAATCATTTAAGTACCTTTACTGGGTGCAGTGTATTTTCTTCTTCTTTAGTGACGTTGTAACGAGAGTTTTGGTTGAATTTGATAGCACAATAACTGTTGTGCGCGTTGGCTCGGAATTGGTTTTTGTATTTTACTTAGGGTCGCAAATATTGGCTCTGTTCTTTAGGAAAGACAGCCTATATCAGTTCGTGGACATGGTTCAAGAATGTTTGGCTAAGTCATACTCCGAGAGTGTTGTAGAATATTTGACAAAAACTAACGTAAAGATCAACCAGTTTTCTGTGACGTACTGCAAGTATTTTCTGGCAATATTC…
20	AsOR29	MKFLQIDDPLDVLPIGERLLTLFGLGRANKFNCLYWAQCVFFILFSVITRFIMKIDETETLIRLGSEAIFTVSLFSQILALFLRRNSWYQLKTMLQESVAKVQTHDTSSYFITENRKINKFTTTYCKYFMMMYVLYTSMPLFASVGVYFRNKHNHSEPMEPYSISTEMNLYYLDIHYNLRHYIIYSIVVALLSVTSSLSLCTKDVMDFSAIKLTSLMFHIASMQISELKPIITPSQLSLVIEFHGDILKCSRKLQEALSSALFFQLAFCSAIWCLIMFYILLMGLDARVLNIIVLLVIVTYETYVYCKLGTELTEQSNGILMVLQQLDWYKQPVEIQKQILFMIRRSQQPVVLTAAKLLPVNIAQFGEIVQKSYSFYLVLKNVF	ATGTTAATTTTTGTTGATCGATTGAGAATTCATCTGGGGCGCCGCCTCGAAAAGAGGGCTGCAAGTGTCCGTGAACAGTACTTTTACATTGTTCGTATTCTCAACGTTATGGGCGGTTTGGTTGGTGGAGATATCTTCACGCCCAACTTCACGGCAAAGAATTGGTACTTTAAGTTCGTCCTGTTTAACATAGCGTTGGTGTTCAGCATCAATCTGTTCAGTCTGTACAAGGTGTATGGCAGTCTGGTGGATTTCATGTACTGTTTGGAGACCATTTTGTACGTTGGCATTTGCAGTGTTAAGTTATACACGTTCGTTTGGCACAAGGACCTAATCCTGAAACTGCACCAGTTCATCATTACCTTCATGGACAACTTTGGTGGCAGCAAGGAGGAAGAT…
21	AsOR30	MKFLEIEDPLEVLPIGCRLLALYDLDRGKSFKYLYWVQCIFFFFSDVVTRVLVEFDSTITVVRVGSELVFVFYLGSQILALFFRKDSLYQFVDMVQECLAKSYSESVVEYLTKTNVKINQFSVTYCKYFLAIFFAYVGMPLIGTCNVVLRNAHNQSAVQEDFVIPSEMKYGFYNLEIRTNLLHYTVYFAAIILLAVIGTMVLCTKDVMDFSFIRYTSMMFTLTAMQIRELHGTITQSQLNTIIKTHQATLKCFDHLQKALNLAVFFQFTFCSAIWCLMLLYILMMGFDAKIINVSILLMVLTYGTYYYCQLGTELTETSLEVLRALQELSWYKQSPAVQKGILFMIQSAQRPIVLTAAKLIPINIAQFSEIVKKSYSVYLVLKDIF	ATGCTACCCGACGTCAGCGTTGACTTTTTCCGCGTCCAATCCATCTGCCTGGCGGCCATCGGCATTTCCCGGAATGAGACGCGTCCCGGGCGGGCGCTGTTCGGGTTCAGCTTTTTTACCGTGCTGTTCATGAAGCTGGGAACGGTCCTGTTCGCCGTGAGCCACATCGACGAAATAATGCTGCTGTGCGACTGTCTGGGGCCAACGTTTACCGCCTACCTGGGCCTGGTGCGCCAGTACAACCTGCGGCGCCATCGGAGCGAACTGTGGGCCATCGTGGACGAGTTTTCCATGCTTAAAGGGTCGCTAGCCCCGGCCGAAGTGCGCATCGTGCAGCGGTACAACCGGTTCGACCGGTTCCTGGCGTGGGCCTACCTGATTTCGGCCATGTCCACCGGT…
22	AsOR31	MLPDVSVDFFRVQSICLAAIGISRNETRPGRALFGFSFFTVLFMKLGTVLFAVSHIDEIMLLCDCLGPTFTAYLGLVRQYNLRRHRSELWAIVDEFSMLKGSLAPAEVRIVQRYNRFDRFLAWAYLISAMSTGVLFVCAALVRVAISERSDWKLPLLMAFPFDATHPVTFTVLFVWCSIAIFWVVLDCVACDATFGTFSSCLVAHFVIIQRRFERIRFDQAPHAPLGALIEYHKHILNIADRVIDAYRNVILNQLLISSVLLCMLGFQLVLSAGSSLVVVYVAYGTAIVIQVTYYCYYGSQLYHESNWYEADVRTQKLLINCMMRARKAVNAKSGFAQASLPALRAILNSAGSYVALLMSLME	ATGGCGTTTTCGGAACATCTTTTTCCCGAGAGCCATTTTCCATATCTTCAATTCTGTGGTGTTTATCAGCGGCCAACTGTTGGCAGTCGTCTACGGGTCTGGTACAGCAATATCGCTGTCGGCATATTCATGCTCTTACATCTGGCGTACACCTTACAGAATCAGACCTCGGATTTGATGAAAATTTGCGATGAAATTATGTTCATACAAGCGTGCCCGATCGTGATGGTAAAGTTCAACATATTCTTTAACGATCGCGAGCATATGCACGCCCTTTTGGAGGCGTTTAAAGCCATCCACGTCCACGTAGGTGGAGTAGCGGGGGAGTTGCATCGGTTTGTAACGTGCAACGTCATGCATGCGAAGCTGAGACGGATCTATATTATCAGTGCGACCATC…
23	AsOR32	MAFSEHLFPESHFPYLQFCGVYQRPTVGSRLRVWYSNIAVGIFMLLHLAYTLQNQTSDLMKICDEIMFIQACPIVMVKFNIFFNDREHMHALLEAFKAIHVHVGGVAGELHRFVTCNVMHAKLRRIYIISATIVILIFILNAVSTSVYLSLQSGELRFVTPTNFPYNYQHPVVFVLTFIYYIDVLIIASCISVTVDACFSELANNLVIHFDIVGQRFAKLDFSGPAKAAAERELICLIAYHGELLELAGKTVQRFQQVIFFLLLIISTILCVLGYEFVVLDSFSKRLHVIIMAAIFTSQAVIYTYNGSLIAEKSAAVSEGIYACNWYEASPAIKKTIYFCLMRAQKPIVMKSGFIEATLPTLKKILSSSGSYITMLLSLESDV	ATGCAATCCGTTCGGCGAAGGATCGATCGCCTCGTGCGGGGGGATCTCGTTTCGCGCGTGGTGTTCGTGAAGGAGAGCTTTGCACTGTTAAGAGTACTTGGCGTGTACCGAGGTGTCCGGGAGAGTCCATTCTTTCATCGGATGGTCTATTATGTACCCGATGTGTTTTTTGTGCTGCAGATCGCCACCATCGTGTGGGACCTGGCGGGCGTCCTGGACGACATCGGTCTGTTCGGGGACGATATGTGCATTCTGACGGGGTTGGTGCTGACGCTGGTCAAGAAGTGGCACTGCATCGTCAACATCGAGCCGCTGGACGAGTGCGTCGAGCAGTTTCAGCTATACTTCGAGCACTACATGAACCACGGCGAACAGTTTGTCGATCGCATCCGGCGCCAA…
24	AsOR33	MQSVRRRIDRLVRGDLVSRVVFVKESFALLRVLGVYRGVRESPFFHRMVYYVPDVFFVLQIATIVWDLAGVLDDIGLFGDDMCILTGLVLTLVKKWHCIVNIEPLDECVEQFQLYFEHYMNHGEQFVDRIRRQKLNEVALLFLSRVLGVVLGGTLILHALLSNGESLILRARYPFSTATPLGYGFVFLCQAFLVSYVLFNVVHIDTVGAQMLSQMSLLFHLHRMEFEAIGEGLQLPPDGPLYGDDAIRSRIHGLIASHQQLLQFGDRLKRLYEPNIMAQFVCSMLIICLTAFELMFSKGDLMQMFRFGAYMVTGFFQIFVWSFFGNRITATSTSIHEATSTCNWIVLDDRLKKDLRFTMMRAQKPFVIDVYWLFPLTYETFIAILSRSYSMFTLLRTMIE	ATGTACGACACTAGACGGTTCATTTTTCCTCTTCGCTTCTCGATGTGGGCCTGGAAGTTGTGTGGATTTTTCAACGCACCCATCGGGAAATCCTTTCCGTACCAGGTGTACTGCTACCTGTTCTACACGTTCATCATGGCGCTGTACCTTTGCGCGCTGGTGTTGAATGTATTCTTTTCGCAAACATTCGAGCAGCTCGTGTTCTACATCATGTACATCGTGCTCACGGAGACGGCCATGTGTCTTAAGACGCGTACAATCTATCGCAATTTCACCACCGTATGGTCGCTGTACGAGACAACCGTTGGACATTCGTTTCAGCCACGTGACGATCAGGAACGCACGCTGCAGGAGCACAGCTTGCTGGTGTTCAACAGATTGTACTATGTGTACATCTTT…
25	AsOR34	MYDTRRFIFPLRFSMWAWKLCGFFNAPIGKSFPYQVYCYLFYTFIMALYLCALVLNVFFSQTFEQLVFYIMYIVLTETAMCLKTRTIYRNFTTVWSLYETTVGHSFQPRDDQERTLQEHSLLVFNRLYYVYIFVSHMAAFGTCSHLLSSEYRMPFFPWFFGVPYGEEARVAYYTIFAYQSFGMFFHMLLNTAGDTQLCYLLQMIGIQLDLLAKRFRDLKTSELKNLLYRCMLRQVERLFSPAYFVQFSVSGLVICASAYQVSSMINLNDFSMLMNVFYMMSMTMQIGLPCYYGNEVTLKSYALTNAIYSSNWYTMERSNRKRVQMFMIRTNKPFAATAYGYFNFNLPAFTTILNMAYSVYCVLQRKAKNV	ATGGGTTGCATCGAGCAGTTTCTCGACGCGCAAATGTGGTATCTGCGCTACTGTGGCGTGCTGCGGAGGAAAAGCGTCCTCGCTGGCGTACGGACGAACGTTTGCTTCGCGGTGCTGGTCATCTTTATCGCCCTGCAGTCGACGTACGTCTTCCAGCACGTGGACCACTTCGGGCAGATCTGCGACGCCATTCCGACGCTGGTGGTGGCCCTGGTGACGCTGTCGAAGTTTTACATCTTCGTGTTCCACCCGGCGACCATTTTCGCGCTGATTGATTCGTTCAAGGCGCTGCAGGAGCGGGCGACCGGCGAGGAGTTGGCGCTGTTTCGCCGATGCGGTCGCTTTCACGCGAAGCTGACCCGTCTCTACATGATCTCGGCCCTGATCGTGGGATGGTTC…
26	AsOR35	MGCIEQFLDAQMWYLRYCGVLRRKSVLAGVRTNVCFAVLVIFIALQSTYVFQHVDHFGQICDAIPTLVVALVTLSKFYIFVFHPATIFALIDSFKALQERATGEELALFRRCGRFHAKLTRLYMISALIVGWFYILSAVLAGVYQTLADGRLHFVDPMAFPHNYQHPAVFAITFLLNCDSIHMSIFISGSVDTCFSELATNVTIHFAVLQGRFRALDFRRAGAGGLEPIVAYHRDVLQLCLSMTDLFRHTVFYLLLLDSVLLCVIGYQFVLFMSTPRALMLVAMAFVMVLQAVIYCYHGTMIHEEGLKVADAIYQSNWYEAPVAVQKRLRLCMMRAQKPIVTRGGFIKATLPTLKKVGIDKRRGQEMCWQAQANDMQISLQILNSTGSYITMLLSLDTE…	ATGTCTCTGAAGAAACTCTACCGCACGGTTTACACCGAACAGGACTTTTTCGGTCCGTTCGAACTGCTGCTAATACTGCCAGGCTTTCATCTGGCTCGCGGATGGCAAAGTCTGCGAGTAAGGTTGGTATTTAGAGTGATGAGAGCAGTGCAGTTGTTCACCTACCTACTCTGGATCGACCGATTCGTGCTGGCGCTGTGGAACGCCTCTGTTGAGCCGGAAAAGGCGCTGCACTATAGTAACACCTTCGGGGTGCTGTCTATGATGCTGGCTCGGATGTTGGTATTCAAGTGGTACATGGCGGACGTCGAGCGGCTTCAGAAGTACATTCGACGGCAAAGAGCCGCGGCGCCTCCCACGACCGGTTCCTATCGGAAGATTGTCACCATTGCTATCATC…
27	AsOR36a	MASLVMSLKKLYRTVYTEQDFFGPFELLLILPGFHLARGWQSLRVRLVFRVMRAVQLFTYLLWIDRFVLALWNASVEPEKALHYSNTFGVLSMMLARMLVFKWYMADVERLQKY IRRQRAAAPPTTGSYRKIVTIAIIFQLIGLADRVVFGFSSTYRRELYEMPAIVSSFGWLAELLVHVLSFDFAWRWAAAYNTSLTGMNSIMLGLSDELAEIAQEYQYLMVVEPGIDFWTQLERNIRCTVRRHEQFLQQLDHLKPFLRTTFLLMFYSAAIFLAIGIFIISANGTSFTYYMILSGFLVTLLLECYWCCQLVDRLNDEHYRIGELLYGLEWPERLCYSKPNAHRYRQVRSSLLIMMSMSQKSLGITCGGMFEMSSEAFANLVKLTYTMLMFLRDTQHTN	ATGGCGTCGCTTGTAATGTCTCTGAAGAAACTCTACCGCACGGTTTACACCGAACAGGACTTTTTCGGTCCGTTCGAACTGCTGCTAATACTGCCAGGCTTTCATCTGGCTCGCGGATGGCAAAGTCTGCGAGTAAGGTTGGTATTTAGAGTGATGAGAGCAGTGCAGTTGTTCACCTACCTACTCTGGATCGACCGATTCGTGCTGGCGCTGTGGAACGCCTCTGTTGAGCCGGAAAAGGCGCTGCACTATAGTAACACCTTCGGGGTGCTGTCTATGATGCTGGCTCGGATGTTGGTATTCAAGTGGTACATGGCGGACGTCGAGCGGCTTCAGAAGTACATTCGACGGCAAAGAGCCGCGGCGCCTCCCACGACCGGTTCCTATCGGAAGATTGTC…
28	AsOR36b	MVSLVMYLTKLYRTLYTEQDFFGPFELLLKLQGFSMRCERQNRCVRIIFGAMRALLFAQYLLWANRFVLALWNASVEPEKALHYSHTFGALSTMAARMLVFKWYMADVERLQKYIRRQRAASPPATGSFRKIINIAMSFQLIGLVDRFVIGFSSTYRQELYEMPSNVSSFGWPAELLVHVLSFDFGWRWAAAYNVSLTGLNSIMLSLSDELNEIAQDYRHLLVIEPQVDFWTQLEHNIRRTVHRHEQFLLQLGHIKRLLRITFLLMFYSAAIFLAIGMFMISANGTTSTYYMLLSGFLIALLLECYWFCLFVDRLNDKHNRIGEVLYELEWPERLCYSKLNAHRYRQVRSSLLIMLSITQKILGITCGEIFKMSSEAFANLVKLTYTMLMFLLDTQRPN	ATGGTATCGCTTGTAATGTATCTGACAAAACTCTACCGTACCCTTTACACCGAACAGGACTTTTTCGGTCCGTTCGAGCTGCTGCTAAAACTGCAAGGATTTTCCATGCGTTGCGAACGGCAGAACCGGTGCGTAAGAATAATCTTTGGAGCGATGCGAGCCCTACTGTTTGCGCAATACCTTTTATGGGCCAACCGATTCGTGCTAGCGCTGTGGAACGCCTCTGTCGAGCCGGAAAAGGCGCTGCATTATAGTCACACCTTCGGGGCGTTGTCTACGATGGCGGCTCGGATGTTGGTGTTCAAGTGGTACATGGCGGACGTCGAGCGGCTTCAGAAGTACATCCGACGGCAAAGAGCCGCTTCGCCTCCCGCGACCGGTTCCTTTCGGAAGATCATC…
29	AsOR37	MQKEAQPPGSATKGKYQWEKFIHPVRFTVWTWIICGLYNRKPQSALYRAYRYAFNVTIMAVYLFTLTLNMFVMQTFEQLVLYTMYIVFTEIVMVMKAFIAYYNFDRIYNLYHGTIADAFQPKDELERKLYRAGIGEIKYYSYLYVLAGNLAVGSSLLYLLHKDYRMPYFPWMFGIEYGPEARMNYGIIFGYQVLGMYFHMLVTVAVDVQLCYLLGMIAIHLDLLDKRFRMLSTSQEFQHSFIELVQQYEMVHRMVREVQQLYSPAFFVQFSASGLVICATAFKASSMINLYELTAIQNLLYMLAMMFQMFLPCRFGNEVTRKSNALRTAVYSSQWYGMRLRERKFLHMLLQRMNKPFTLRGYHFFNYNLPAYTSTLNMAYSVYALLQRMALKRS	ATGGCTACGGACACGCTCCAGTACCAACCGGAGGACGGTTTCATCCTTCGTGCTCGCCGCAGTACTTACTGGGCCCGAAAAATGGCCTCATTGATTGGTATTTGGCCGCACGTGGACGTAGGGCTACGCGTGCGTTGGTACCGAATGCTGTACTACTTTATGCTATCAATGCATTGGTTCAACACGTACCTGCAAATGGAATACTTTTTTCGCAATTTGGGAAATCTAAGCTTAGTCATCCAGGGTCTCTGCACGTTCGGTAGTATTTGCACTACCGGCATTAAAGCGATGCGAATGCACGCGTATGAGGCCGAGATCTGGGACATCTGGAAGGCGATGGAGAATGCATCGTTTTTCAAGAAGGTTAAATTCCTTCGCAGAGGTGACAACAAACCCATT…
30	AsOR38	MATDTLQYQPEDGFILRARRSTYWARKMASLIGIWPHVDVGLRVRWYRMLYYFMLSMHWFNTYLQMEYFFRNLGNLSLVIQGLCTFGSICTTGIKAMRMHAYEAEIWDIWKAMENASFFKKVKFLRRGDNKPIFERIDKNIERQWKEVQLNLRFYCLVVGAVAFTYSIIPACSNLYNQFQGNEFNRSFVYNTYYPLIQEYVRRSPLFELLFCSESLSGFTTWAGVVAFDGLYVVLVLYATSLMRMLGELMQETTNPAFSDEERAFFLRECLQQHIQTIQLIKKINALFAPVLLVQLLTSTSIICVIAFAASISTDEGESQKALMVLYLIAAIYQLFQFCWYGQRLQNESTRLPLAVYDAHWESCTQTFKSSYHILLMSSQRQIDIRAWSFSVMSLETFS…	ATGGCCGTCCGAAAGTCAGTTCCGGTGCAAGTGACCTCCTTTGCGAACCCCGAAAAGCTCAGCGATTCCGAGGCGTTGTACAATTTCGGATTGCAGCGTAAGATAATGCTCGTGTGCGGCATTTGGCCAGTGGAGGATTCTCTGGAGCGTCGGTGGTACCTGAAGAGCCTGATCGTCATCAATCTGGTGGTGCTTGCGCTTTGCATCGTGGGCGAGTTTCTACACGGTCTGAACGCGTACCGGGACGGCAACCTGAACGAAGTCATCGAGAGCATCTGCCCGACGGTCGCGCGGATTTCCGCCTTTTTCCGGATAGTATTTTACGTCGCGAATGAGAAGAAAATAAGACGCGTCCTGAGTGACATCGACCATGCGATACGGAATCAACATCCCCGAGAG…
31	AsOR39	MAVRKSVPVQVTSFANPEKLSDSEALYNFGLQRKIMLVCGIWPVEDSLERRWYLKSLIVINLVVLALCIVGEFLHGLNAYRDGNLNEVIESICPTVARISAFFRIVFYVANEKKIRRVLSDIDHAIRNQHPRERVITERVAYVGHCFTYCLILMMFFAALLYGVTPFLIMAYSWHQGQTPLVKLLPFKLALPYDSQDTLFFVLTTLFLNYASVPTITSQGSDALFSGVCLYVQGQLKGIKLDMEALATSEFGRSFGEDLLRADSLGTRHVNRELRRISVRHQQIIELIDDVRTAFSPNVLLVYSGTALIICIVCIAMLIVEGLYKLTYLPYAVAELVLLFLCSYSGTIIRDSSEAIHTVAYNFPWYRYNRDTRHLIQMMMIRAQHGSNLDVPFFETSMA…	ATGTTGAAGACGCACGCTGAGGACGATCGAACGGTTTCCTTGAACTTTCGAACTCTCGAGCTGCTGCTACGTTTTGTCGCCGTGTGGCCTACGGACTATAGGCCTTTCCTGGTGAAATTCTTGGGAGAGCGTTACAGCTCCGTCTCTGCTTACGTGCTGGATGCGTTGTATCAACTGTTCTGGTTGTTTGTCTGCCTGCACATCGCAGCGTTTCACATCGTGACCATCGTGACCGACGAGCTGAAATACGACGAGCTATTCTTGATCCTGATCACCACGAGCATCTACTGTATTCTGCTCGCACTGAACGTGTACCTGCGGCTTTATGAGGGTAAGGTGCGCCAGTTGTACGAGTACGCGAACCGACTGTTCCGAAAGCGGTCGGCTGTCGGGACGTAC…
32	AsOR40	MLKTHAEDDRTVSLNFRTLELLLRFVAVWPTDYRPFLVKFLGERYSSVSAYVLDALYQLFWLFVCLHIAAFHIVTIVTDELKYDELFLILITTSIYCILLALNVYLRLYEGKVRQLYEYANRLFRKRSAVGTYYLSISSCYRFANRCIFWWIVICVLGTMHWAIYPILSQERTLPFPCWYPVDVQRSPMYELAYIFQVLGQLQVGLVYGLAGALFMVFVFMASSQFDMLCCSLMNIRHTAMLLNGTYRVKLSAVQENLEVDTGVYFLQEAFREDLDSVEPFRGQLKSDRLPVTQMYLMELSAELTYVLEDCIRHHLVLLRFCHLLEGCYHPYVLLKLFQILLLLCFLAFMATVESLSTMKLINVLEYFMLTMTELYLYCFLGQILKNQGLKVGDALWKS…	ATGGGCAAGGAGCCTCATCCAATCGCTACGTTCGACAAGCTGATCCAGCGCTTGCGGAGCCTGCTGAAGCTGCTCGGATTGGATTCGTACGAACCGAACTATCGCCCGAACTTCCGAACGGCGATCGTGCTGTGCCTGGCCGCGCTGTACGTGGGTATCACGATGTACGATTTGGTGCATTTCAAGGATGATTTGTTCAACTTCGTCTACGTGCTGATCACGTTCTTCTTCGCCACCATTGGCATCGGGCGAATCGCCATTTTTCTGACCTGCGACGACGCACTCCAATTCCTGCTGGCAGAAACTTACCGGACGTACCGGGAGGCAGGGGCGGATGAGCGCGAACAGCGCGTCCTCTGGTGGTACACGAATATCTACCGGTGGGCCGTCCGTACCTAC…
33	AsOR41	MGKEPHPIATFDKLIQRLRSLLKLLGLDSYEPNYRPNFRTAIVLCLAALYVGITMYDLVHFKDDLFNFVYVLITFFFATIGIGRIAIFLTCDDALQFLLAETYRTYREAGADEREQRVLWWYTNIYRWAVRTYARMFVVTGTIMPLIPMVRFFVTGELVLPFGVVLPFVDVNSGLGYVLNYIYQVSCIVWTAPGLVSSYCLTLAQVVNICTQYDLLAVKLTVLEEHILAHDDDLVARKLRHLIRDQQRVERFVAKVESTYRLLSGVEVLSLGLQVVITLFVEQFSLWIPGLAVIPLFSGQLFIFCALGAAIQHKSESFAAGVYRLSWHELSRREKQTFRIMLLRSQESQKLTCVHIHDINLNLFVAMSQKFYSIFMMLRSI	ATGAAAATAGTTACCGATTCTCTGGAACAGTTCCGTGCGACGGTGCTTTGGCAAAACCGCATGCTGGCCATGTTTGGGATCTACTTGTACGCGGGCGCACATCGGTTCACATTACATACCGCATTTACCTGCTACATCCCTTCCTCCTTCATCGTGCTATCGCTGTACAGTATCGTGCGCACGTGGGGCAGCATGAGCGAGCTGGCGATCAGCCTCGTGGCCATCTTCTACGCCATCATCGCCGTGGTTCGGCTGGCGGTGGCCCTTAGCAACCCGGCCAGATGCTACCAGTCGTTGCGGCTAGCGGAGCAGGTGTACCTCGATGCCGCCCGGGAGGACGCGGCCCAGCAGAGCGTGCTCACGAAGTACACACGCCTGCTCAGGTACAGCGCGACGGTT…
34	AsOR42	MKIVTDSLEQFRATVLWQNRMLAMFGIYLYAGAHRFTLHTAFTCYIPSSFIVLSLYSIVRTWGSMSELAISLVAIFYAIIAVVRLAVALSNPARCYQSLRLAEQVYLDAAREDAAQQSVLTKYTRLLRYSATVYMIVFALGIVMVMLMPFGFYLFVGQRFLPLGMLLPFVDPETPSGYWGTLVFQIFYIASPIPLIASQNIYFAFIFNICIQYELLIIRLEDLNATIRNARRSEGEGDRSEVHEKLVKIIQSQQSCTAYIVHIEQLYRLQSFIEFLCNFFQLAVTLTELSRSFWLPGLFILPVAVVQMLILCFLGTLIELRSDQFIDKLYDIAWSEMGREEQAMFKFVLQSAQNPVQLTCADFVVINMNLFMSISKKIYSLFMMLQNFSD	ATGAACTGCACGGTGTCGCACGACCTGTACATCCATAATCTCAACTACATCCGATGGTGTGCCAATGCCTTCGGTATGGATGTGATGGCACCCAACTTCAAACCGAATTGGAAGACTTTCATCGCCGTAGGCATCGTGTCTATTGCGCTATTCGGTCAGTTCTACTCCGTTTGGTACTTCTGGAATGACGTGGTCAAGTTGATGGAATCCACTGCCCTATACGCTCTCATTCTTCAGGGTTGTACCAAGTTCTACACAGGACTACGGTACTACGATTTCTTCATTGCCATGTACGGACGTTTGGATCGATTACACCAAGAGCACCGTACGCATCCTAAGAACAATGCCGCACTGCTGTTGCTTATGCAACGAATCTATCTCCTGACAAGACTCATCGGT…
35	AsOR43	MNYTVSYDLYIHNLNYIRWCANAVGMDVMAPNYKPIWKTFVALVAVCVGLLGEFYSIWYFWTDVVKLMESAAIYALMIQGCTKFYTALRYHDFFIAMYGRLDRFHQEHRTHAKNNAALLLLMQRVYLLTRLIGVQYAISVTVFGCIPPLAYLVKGERMLCFSLVIPFTDTTILSHYFLNLAWQYYILLLALAGFSAAESVILLFVGSLAGYADVLKNEIDELNSILQDADRTGDRSMVKQKILKIICLHQRILEYEKDLEERYSLNNFVQVFSVMLTLGGALFLCIITNSITMYTVVLCVAIQLFELCLLGTILSVKNEEIEATVYNSLWYLMDRSEKSTFLILFHRSQHAVEMTVANMGSLNIVLFVTILRKIYGFTMMLMNFYG	ATGAACTACACGGTGTCATACGACCTGTACATCCATAATCTCAACTACATCCGATGGTGTGCTAATGCCGTCGGTATGGATGTGATGGCACCCAACTATAAACCTATTTGGAAAACTTTCGTGGCTCTTGTGGCGGTTTGTGTAGGATTGTTGGGCGAGTTTTACTCGATTTGGTACTTCTGGACAGACGTAGTGAAATTGATGGAATCAGCGGCCATATATGCGCTCATGATTCAGGGCTGTACGAAGTTCTACACAGCACTGCGCTATCACGACTTTTTTATAGCCATGTACGGTCGTTTGGATCGATTCCACCAAGAACATCGTACGCATGCTAAGAACAACGCTGCACTCCTGTTGCTTATGCAGCGTGTCTATCTGCTGACGAGACTAATCGGT…
36	AsOR44	MNCTVSHDLYIHNLNYIRWCANAFGMDVMAPNFKPNWKTFIAVGIVSIALFGQFYSVWYFWNDVVKLMESTALYALILQGCTKFYTGLRYYDFFIAMYGRLDRLHQEHRTHPKNNAALLLLMQRIYLLTRLIGVQYAFSASVFGLIPPLAYLVTGERMLCVSLVIPFTDPTIPSHYFLNLAWQYYMLMLAIAGFSAAESIILLFVGSLAGYADILKNEIDELNTILQDAERTDDRSMVKKKIHDIACLHQRILEYENDLEERYYLNNFVQVFSIVLTLGGALFLCLVTNSISMYTLAISGVIQLFELCLLGTILSVKNEEIEATFYNSLWYLMDRSEKSTFLILFHRSQHAVEMTVANMGSLNIVLFVTILRKIYGFSMMLMNFYE	ATGACTTCGTTGAACAGTGAAGCAAAGTTTCAGCGACTCAAATCGCTTATTTCCCGCCACATGGAATACAACGGCGTGAACATCATCCGCGAAGACTGGCGGGTATCATTTAGGACGTTTGTTTGTGCCACTTTCGTCTTGATGCAGCCGTTTGTCAACATAAGTTCTTTCCTATATTATTCTCATTCGTTGGATATGCTAACCGAGAACCTATCATTGGGTTGCAGCGGAATTCAGCTGGTGGTTCGTACATACTTCTATCTTTGCCAGCGGGACCTATGCCGTAACGTTATACGGGAGATAGGTGAACAGCGCCTTCTTCTTGGGTTACCCGATAACGAGCGGATGGAGCAGCTATTCTGTAAGTCCTTTGATTGGATGGCCCGCTACTACTGGATC…
37	AsOR45	MTSLNSEAKFQRLKSLISRHMEYNGVNIIREDWRVSFRTFVCATFVLMQPFVNISSFLYYSHSLDMLTENLSLGCSGIQLVVRTYFYLCQRDLCRNVIREIGEQRLLLGLPDNERMEQLFCKSFDWMARYYWIMHASYLSAITFIAMALVIPDPKKHGLPLAYRLPLLPPDEQDLYWYITFAYHVGLILMAIHYLVPIDGMMMVSLFSARTRVHALKVLLEELDEKIGLSEWQRTEHLEANLNRIIELHVSIRRFTRLINNSYQLHYFTVFGTICFVLCLSVNLIVVTPKNSIYNYLLASICQLFVGCYFGNLLLIENDSLSSCVYCIRWYRMTIAQQKKILILITNTQPDLQVSALFLPVNMASFVTVVYSLHSLISWSEYGKF	ATGGCAGTGTTTGAACCACTCGCTGATCCACTCGAAGTGGTACCCCTACCCCTAAAACTATATCGTAGTGTTGGTGTAAGCCGGCAACATAAGGACCGCCGACGGCTTTACGCCGTACTATCCTACGTAGCAGTGTGCTTTTTCATTCCCAAAATATGCCTGGGATACGACAACATCCCTCAGGGATTCCGGGGTATAGCGGAGTGCGTGTTCGCATCAAACACCTGTATTCCATTGGTTTTCCTCCCGTTTAAATTGGACAAATTCGAAGAACTCATCCAAGGATTAAAACTCTGCGTACAAGCCGTTCGCGAATCGGAAGAGTTTACGCATATCATCGTGACGTTAAACGTCGCAATTCAAAAGTTTACTAAATATTACTTCCTTTTCACCATTTTC…
38	AsOR46	MAVFEPLADPLEVVPLPLKLYRSVGVSRQHKDRRRLYAVLSYVAVCFFIPKICLGYDNIPQGFRGIAECVFASNTCIPLVFLPFKLDKFEELIQGLKLCVQAVRESEEFTHIIVTLNVAIQKFTKYYFLFTIFIVIAMTVSTLCGVAYIYFSSTIDQVLYIPLMMEYRFYALDPHRNIHHAFLHTLLLMPTLYILVVAFTAKAGAFFGSIRFCSTIFQILNLKIEQMRYISSPDRYLDELKNVIKLHQLTINCTELLQDILMYILFAQFTGCVLVWCFFLYYVMISGFTSDGVTTIIMLLSFSLDTFIFSILGNDLSIKAEQISSSVYATNWYEQPVQTQKLIIPIVQKAQRKVGITAAKFYYVDVNRYGKNLKTAYSFYLILKDIL	ATGCTATCGCGTACCAAAGCCGATAACTTCCGTGTGATGCCGTACAATCTGCGTGTCCTGGCCACGCTCGGTGTGTGGGGCGATCAGCGAAAGCTGTACCGCCTGCTGGTGTTACTGGTGCTCACCTTTGCGGCCATCATCATCCCGAAGCCGATGCAAATCAGCGACCGTCACCCGTTCGAGTCGATCGTGCGCAGTGTGGCCGAGTTCAACTTTGCTATACTATGCTATCTGACGATCATCATCGTGGCAAGCAAGTCGGAACCGTTCCGGCAGGTGGTTCATAAAATGGAACAAACGCTAGCGCCGTTTCGTGACAGTGATGACCGGTGCAGCCGACTGATCATCGAGGTGAATGATAAGATCCACCGGTTCAGTGTGGCTTATGCGCGGCTACAC…
39	AsOR48	MLSRTKADNFRVMPYNLRVLATLGVWGDQRKLYRLLVLLVLTFAAIIIPKPMQISDRHPFESIVRSVAEFNFAILCYLTIIIVASKSEPFRQVVHKMEQTLAPFRDSDDRCSRLIIEVNDKIHRFSVAYARLHVCYMLLFNLVPPACNYPYYLLQRGSNRTIEFMLPLAQDFYGLDIHRNVAHYSVFCASIIPACCFTTLILWAKGILFILIRYNTLLYQLVNRRLEEFRSSPKDAPLSPGQKKRKLAEIVELHYAAIECNELLDSIMSLILLIQFVSCLLMLCLMMYYISRNPNMNVVNVVVLFLSIMIEMMCFSYLGNQLTEENMTIGHTAYSCPWYDEPVAVQSYFLRIILQSQRKAAITAGKFYNVNIVTFAQLIKTSFTYYMIMKEMF	ATGCTCCACAAACTAACGCTCCGTTTACAACACCGCCAGCGAGAGCAGCAGCGTCGCCAGATGGTGATAACGCAAAACGACATCGACGACGCAGATTTCACCGTGTTGCCGCTCGGCCTGCGGCTGCTGGAGTTCTCCGGACTCTGGGGTGACCCCCGTCGGAAGCGATCCTTTGTCCTGATGCTGGTCGGCACGATCCTATTCTTGATCGTGCCCAAGATTGTGCTTGGCACCGGTAACGACAGCTTCGACTCGCTCGCCCGCAGCACCGCCGAGTTTATATTCTGCTACAACAACTACCTGATGATGGCTATCTTTGCCATCCGACGAGAACCTTTCGAGAGACTGGTGCACACCGTGCAGACAATGTTCAATCGGTACCGGATGTATCAGAACTCC…
40	AsOR49	MLHKLTLRLQHRQREQQRRQMVITQNDIDDADFTVLPLGLRLLEFSGLWGDPRRKRSFVLMLVGTILFLIVPKIVLGTGNDSFDSLARSTAEFIFCYNNYLMMAIFAIRREPFERLVHTVQTMFNRYRMYQNSASAQVVSVNRKIARYSRIYVLIQAVYFLIFNCLPLLVTYRAYFAHASGTNETVEFLLPVESRFFFMDIRHRIVDYTIFSILACPAFLFTAYLTVLKGLIFIGIIAYNTLQYQLVSTELQELMGEEDQVLLTGRLRGYTLKKQLIAIIDLHGTATECTKLLDQVLNMILLVQFTNTVLMCCLFLFYISKNINSGAVNVLILFLALTVENFSFAFFGTRLTAENFAVGLAAYNTPWYRQLPAMQTHFQHIIRHAYRPRGITVGKFHFV…	ATGTTGCTCTTCGGACCACTCCGGGATGATCAGGCCGTGCTGCCACTGATCCTTTCCATCCAGGAACAGATTGGTCTCTGGACCGGACCAAAACGGAAGCTTTTTCTGATTCTTTTCGTGTCCTACTGCATCACGGTGGTCGTTCCGAAACTGCTGTTCAGCTATCCGGACATCCCGACGTGCATTTGTGGCATTGCAGAACTCATCTTTATAAGCAACGTCAACTGCGGTGCAATGTTGTTCTGGTTGCAGCATGGATCATTCAAACAGTTAATTCATGAATTACAATCCTTGACGAAACATTATCATCCGTTGCATGCTGTCAAGCAGTATCTGATCAGTTTCAACCATCAAGTCCATCGGTACGCAAACATCTACTGCTTAGTCGTTACGTTTCCG…
41	AsOR51	MLLFGPLRDDQAVLPLILSIQEQIGLWTGPKRKLFLILFVSYCITVVVPKLLFSYPDIPTCICGIAELIFISNVNCGAMLFWLQHGSFKQLIHELQSLTKHYHPLHAVKQYLISFNHQVHRYANIYCLVVTFPVVFFMVTPIINSAWVYVRKSVRINETNNASSELLMTGEFSLHMEQGFYGLDPRTNILHYTIFTSFVLPVMICTAITQHTKVLMTFSSASYCEAMLHLVSIKLNHLPRLPKESLKDELREIVYLHRSALRCIHLLVITLQPMILMQLSFCILIWCSMMLYFVVADELNLKFFNLGILFAIITVETYAMCYIATRLSTQGNELIKAVYACGWEEMDADLRKRLQLVLLCAQKPVGLMAGKFCFIDMERFQKMVNVSYSCFIVLKDIF	ATGAACTTCGCGGCGATAGTATTTCGTAGACTGTATTCCAAGCTCTTCAAGCTCAGGGTTGATGGCGACTTTTTCGAACTGCTCGATCAATGGTTGATATTTTCAGCGATTCAGCTTAAGTCGCGCCGAATCCTGTTACGGATTGCGTTTCGTTTGTATCAGCTGCTGCTTCCGGTTCAGTGCATCTTTTGGTTTAGCCGAGTATGGGTGGTAGCTGTTATTGACCGCAACGTGTCGCTAACCGTCAGTCTGATCTGTGCTGCGCTGGCGGTCACCAGCATCGTCATCCGGTATGCGCTGATTCTGCGATGCTGCGGTCGGTTCAGTGCAGTCCGTGCCTACATTAACTCTCGCCAATATCTGCGCGGCCTCCCGGAGGCTCACGAGATCCGCGAGCGA…
42	AsOR52	MNFAAIVFRRLYSKLFKLRVDGDFFELLDQWLIFSAIQLKSRRILLRIAFRLYQLLLPVQCIFWFSRVWVVAVIDRNVSLTVSLICAALAVTSIVIRYALILRCCGRFSAVRAYINSRQYLRGLPEAHEIRERAFRTNNTILVVLQAYCLMNITVFMATDMQQHEIFRIPDYIRRTTEPLFWVMHYLMQPMVLTGLATYMGSFIIPNALLIGLRAELQLVQLGFQRVFQLVDTRAHQVDHQLNPNAREDLAWRALHQELAVCVHEHCKVMQHVREVHQILNVSVMVQYYCALLALAVDGFFISYHGFDFVAFTVVVFSLLLVFEWFYRCKLVEDLQTIHNHIGWTLYNANWPAWLQCSRRHRTSLRQLRDTLNTVQAISQRSLSCQGSEIVEVSWRAFS…	ATGAAGTTTTTGCAAATCGACGACCCTTTAGATGTTCTTCCAATCGGTGAACGTTTGCTAACGCTTTTTGGTCTGGGGCGTGCTAATAAGTTCAACTGTTTGTACTGGGCCCAGTGTGTGTTTTTTATTCTGTTCAGTGTTATTACGAGATTCATCATGAAAATAGATGAAACAGAAACGCTCATCCGGTTGGGATCGGAAGCGATATTTACGGTTTCACTATTTTCGCAAATATTGGCACTTTTTCTCAGAAGAAACAGTTGGTACCAATTGAAAACCATGCTGCAGGAAAGCGTTGCAAAGGTGCAGACCCATGACACCTCTTCGTATTTCATAACAGAAAATAGAAAAATTAATAAGTTTACAACAACCTACTGCAAATATTTCATGATGATGTAC…
43	AsOR54	MLIFVDRLRIHLGRRLEKRAASVREQYFYIVRILNVMGGLVGGDIFTPNFTAKNWYFKFVLFNIALVFSINLFSLYKVYGSLVDFMYCLETILYVGICSVKLYTFVWHKDLILKLHQFIITFMDNFGGSKEEDEHISQTVHNIYALLVLFACCSCGAAGLIFVYSLLWSALVEYVVPFGFVIPSVSIDNLRGFSVNYALQLFESILTVSGIVGSECAFFMFLLNACLQVDMMCLELDRLSALCVLNGKGQYTVEIRNRIRTIIEHHIEHLDFMKTMCNLFMLHFLVVFGCIFFQLISIVVVVVAIPNWYPGYFLFTMLTFQLFFSCALGQLLDLKCDELTVAIYTVPWYNMEVQDQKALRLLLMASQRPVLISYGFGTVNIRTFFEIYRKTYSIGMMMI…	ATGGACACCGAGCGTCAGCATGGACAATTTCCCCTAATGGAGCTCTGTATTAGGATGCTGCGGAAGCTGGGCTTATGGAACCAGGCGCCTGGAAGAACATTCCCAATTATGGGCCACCTGCACGTAGGAAGCTATATGCTCGTGTGGGTCATACCGAGCCTTGTGTTCATTGTGACCTCGCAGGATAACGTTACGCTATTTCTAAAGGCGGTCACCGAGCAGATCGTGTTCTTTACCATCTTCTACAAGTTCTGCTCATTTGTGTACAACTTTCGTCAGTGGGAGTCATTGTTCTACGATCTACAGCGGACGTTTGGTACCGTGCAGACCGATCCCAACGCCGAGGTTCAAGCTGTCCTTACACACGTGCGCAAGGTGGCGTATTATCTGACGCGCTAC…
44	AsOR56	MDTERQHGQFPLMELCIRMLRKLGLWNQAPGRTFPIMGHLHVGSYMLVWVIPSLVFIVTSQDNVTLFLKAVTEQIVFFTIFYKFCSFVYNFRQWESLFYDLQRTFGTVQTDPNAEVQAVLTHVRKVAYYLTRYYCTAGTVNCFVYGPFPMIYVIIKYAITGTYSVPLSTPIEGSYFIPGYRSNFWIWLPFNGMLNLTLWVNALSLFVMESFVWIMIYNIACLFRILRIKAVLLATSEHKDSQWHAEIERFVSLHDCALRCASNLEEILTGQMLFMYMSTIFSLCLLMTVISVAFNNTYLLISMLFVISYCLFQTFCFSMLGTELIEESASVANAIFHSSWYTRAHLQQRDLAFILLRAQRPVKLTAAKLFIVTRMSFTQVLKQAYTIFTLMSQFLGENVN	ATGGAGCGCGCCGAGCATCAGCATGGACAATTTCCCCTCATGGAGCTCTGTATCAGGATGCTGCGGAAGCTGAGCTTATGGAACCAGGCGCCTGGAGGATCATTACCAATTATGGGCTACCTGAGCGTAGGAAGCTACATGCTTGTTTGGGTATTACCGAGCTTTGTGTTCATTGTGACCTCGGAGGATAATGTCACACTGCTGCTAAAGGCGGTCACCGAGCAGATCGTGTTCTTTACCATCTTCTACAAGTTCTGCTCATTTGTGTACAACTTTCGGCAGTGGGAGTCATTGTTCTACGATCTACAGCGGACGTTTGCTACCGTGCAGACCGATCCCAACGCCGAGGTTCAAGCTGTCCTTACACACGTGCGCAAGGTGGCGTATTATCTGACGCGC…
45	AsOR57	MERAEHQHGQFPLMELCIRMLRKLSLWNQAPGGSLPIMGYLSVGSYMLVWVLPSFVFIVTSEDNVTLLLKAVTEQIVFFTIFYKFCSFVYNFRQWESLFYDLQRTFATVQTDPNAEVQAVLTHVRKVAYYLTRYYCTIVTFNMLAYGTFPMIYVIIKYAITGTYSVPLSTPIEGCYFIPGYNTQFWIWLPFNCMLNLILQLHGMMLLLMECFVWIMIYDIACLFRILRTKAELLGTVEGKDVPWHTEIERFVSLHDCTLRCASTLEEILSGQMLFLYTSTIFALCLLMTVISVAFNNTYLLISMFFVLGYCMFQTFCFSMLGTELIEESASVANAIFHSSWYSRAHLQQRDLAFILLRAQRPVKLTAAKLFVVTRMSFTQVMSSSILRN	ATGGATTCCATCGGGCAACTGTTGGCATCCCGCTGGCCACGCATCACCGAACGCGAGCTCCCGTTCATAGTGAACTCCATGGATCGGTTCATCGGGTTCTTCTCGTGGAGTCTGGAACATCGCATTACCTGGCTGAAGGCGGTGTTTATCGTGCTAGCCGTGTCGTATGAAACCAGCGCCATCACCTCCATGCTGTTCGTTTATCTCGATGGTGTCCTGTCGGAGCGCAGTTTCTCGATGAGCTTCGTTACGCTAACTGGAGCGATGTGCATCGTGCTTTGGGTATCGCTGGCTTTCTTCCGGCAAGATCTTGCTGCGATGGTGCAATTTCTGAACCATCGTCAGAAAACCATCCACGAACTGCAGCCGGCCCGTCGTGGTCTTACGGCGAAGGTAAAG…
46	AsOR58	MDSIGQLLASRWPRITERELPFIVNSMDRFIGFFSWSLEHRITWLKAVFIVLAVSYETSAITSMLFVYLDGVLSERSFSMSFVTLTGAMCIVLWVSLAFFRQDLAAMVQFLNHRQKTIHELQPARRGLTAKVKRYLWFFYLQNIAQVFFWINVLKYSSPLAVFGLPLLDTVNVLLYPLAITLMSLMFIHTLVIVSTLLSGFIMEFYWLGHEFEAIFSECGSLVAARRPQYWDALDLKLRKCILEHQRLLVQLSTLRNNLKPYFLLNLIVDFSLITFAGCEIVINKEGGQSLYSILAALTACLNMLIFGGLCDLLKIQVYAIKFHLYSSQWTDHLRPVSGPLYRRYRRVHSSIRIVMTQAEHELRISCGSVYDMSLATCWAVLQFSYSAFTLLLSFFDNT…	ATGGAGTGGATCAGAAGCCAAATCGACACCGTGCTCTTCTTGCGCGAAGGAAGAAACTTTTTTCACTTTTTGCGCATTTTTCAGTTGGTTGCAGGATATCCGGTCAGTCTCCGGACGGTTCCGGCAAAGATAGTGATGGCCATTCGTGTTACCGCCTTTTCTTTGTATCTGTTGACCGTACTTCACAAACTTACCTATACTCTCTACAAACCGGAGGACGCCAACTACTGGGCGTTTGTATCAGGCTGTACTGGATCGTTCATAGGTTGTCTGATCATGTTGTGCGCCAGCTCCAGTCATTACGAGAACTTTCGGAAGCTGGAGGACTTTTTCAACGATCGCTCGTTCGCCCGGAACCATCCACTGACCAGAAGGATTCGGGAACGCTGCTACCGCTGG…
47	AsOR59	MEWIRSQIDTVLFLREGRNFFHFLRIFQLVAGYPVSLRTVPAKIVMAIRVTAFSLYLLTVLHKLTYTLYKPEDANYWAFVSGCTGSFIGCLIMLCASSSHYENFRKLEDFFNDRSFARNHPLTRRIRERCYRWGNCFTLIPQAGVLFVMLQCIYLKQYEKKSMMLVIRGDTIGTPLTHSLYISFLYFPSLCFFMGCSMVNVCLMGFLAEMEILATQLGELDDTVRRRLADEGNKTCRKSFWIAYHDELRRCAKRHCEIFEMIDHMKQFSSLLFLLQHVFSLSFLVASAYVVLRANALRENIIFVEYPIPLVFLYFIFCLLVEKVQDMNNLIGQRLYGTEWMLQLRYSREFHHEYRSAVCTIAILLGRSQQRIRFTCGSINEVSMAKFTEFLNLIYTILM…	ATGGGTTTGTTGGATTCCTACCCCTTTCGAAAGTTGCTCGAATTGGAACGCAAACTCACCGAACATCCTGATCAGTTCTTGATAATGCGCCTCTTAAGCATCGTTTTTGCGATCCGTTACGACTCGCCAGCCAATGTTACACGTCGTATCATTTGGAACGGCTTCCGGTTCCTGTTGTTGCTGTACTTTTGCATCTACTGCTACAAAGTGTACTTGACGGCTATCAACTTTGACTACAGCTATCTACCGGCATGCGTACTGAGTTTGTCCTGGCTCATCCTTTGGGCGCTAGTTCGTGTGCTGATCTTCGATCGTAAGGTGGTGGGACGTTTGCAGCGTTTTCTCAACGATCGGTCTTTCCAAGGTCTGGGGGGCGAAATAACCAGAGCGCGGCAGGAT…
48	AsOR60	MGLLDSYPFRKLLELERKLTEHPDQFLIMRLLSIVFAIRYDSPANVTRRIIWNGFRFLLLLYFCIYCYKVYLTAINFDYSYLPACVLSLSWLILWALVRVLIFDRKVVGRLQRFLNDRSFQGLGGEITRARQDLQRSNNRMLFLIIFALVCQTLWFVLSGLGLQPEFLLMYRGQPVEISSLQIIFACIAGWWNLMYLLVSAFVYVMLKVFCLEMAILVDSFANINQHLERFHPFLINVIPKKCDIEQEELCWDELNGHLKMCVKRHVELLENLLEFFTILTPFCYVQYYGTFVLIAFSCLILSFQYPARYFLISIIFMGILVLESFILYRSIDRLNELHSNVGTTLYNLDWHRRLRYTKRFASNYRHVRLSLLIVMIRAQAPFRLRIAGQETFSMNRFA…	ATGTTCGGGTTCTTTTTAGTCATCGACACTTTCATGCTCTGCAAGTGCCTTGACGAGATAGATGACTTGACGTTTGCTAAGATTTTCGCCATCCACTACGACGCCCGAGGTTGGCTCGATTGGGGGCTATGGAACATCTATCGCCTGCTGCCGGTTCTGGTGAACGTCTCGTACTTCTACAAAGCCTATCGTTTCTTGATGAATCAATTAGACGACTATATGGAGGCGGCCTTTGTTATGGCTGCAGCGTGGGGATTCACCGAAACCACCCTGAGGATGATCGTCATTGAAGGGCACTACCGTTCGCTATCAACGCTGATGAACTTTTTGAACGTCCGCACCTACTGCTCCCGGGATGCTCGTCACAAAAGGGCGATGCTTTACGTGCGTAACAACCGG…
49	AsOR61a	MFGFFLVIDTFMLCKCLDEIDDLTFAKIFAIHYDARGWLDWGLWNIYRLLPVLVNVSYFYKAYRFLMNQLDDYMEAAFVMAAAWGFTETTLRMIVIEGHYRSLSTLMNFLNVRTYCSRDARHKRAMLYVRNNRILLSFVGAMLLQALWFMTTLLFSRDVFMLQLDGTVVPNVIVQIAYGLFSNIWGMIHVLTFVLQYMIINVFELELKVLLTAIENLETNVMQQLTSLQKDSGTLGQSSRGERKLFWTILQRELNIFTDRHVDLLDNIKEYSFIIGPFAFLQYYSAFALIAGYCFILSIEGLSTSGLLYIFFVFVLIFESFLICYGIEKLNDVTTAIGQALYMDFDWPGLLRYDAEFRKQYQSVRHSLLLIIKRSQMGFQYSYGGLGYISMERFAQLMQ…	ATGGTGCCCCAGTGCGTACGAGCGATTTATCAGAAACTGTTTCGGCGTTTTAACATCGCTTTTGACGACTCTGCAGACTACTTTGGTTTGTATAAGACGTTTGCTACCATTTTCGCCATCCACTACGACGCCCGAGGTTGGCTCGATTGGGTGCTATGGAACGTCTACCGCCTGCTGCCCGCGCTGGTGACCGTCTCGTATTTCTACAAAGCCTATCGTCTCTGGACGAATCAATCAGATGACAACACAGAGGCGGCAGTGATTATGGCTGCAGCGTGGGGCTTTACCGAGGCCACCCTGAGGATGATGGTTATTGAGGTGCGCTACCGTTCGTTATCAAAAATGATGGAATTTTTAAACGTTCGCACCTACTGCTCCCGGGATGCTCTTCGCCAAAGG…
50	AsOR61b	MVPQCVRAIYQKLFRRFNIAFDDSADYFGLYKTFATIFAIHYDARGWLDWVLWNVYRLLPALVTVSYFYKAYRLWTNQSDDNTEAAVIMAAAWGFTEATLRMMVIEVRYRSLSKMMEFLNVRTYCSRDALRQRASLFIRNNRIILSLVGAMLLKGLWFMTTLLFSRDAFMLQLDGTVVPNAGVQIAYGLITNIWGMIHVLTFGLQYIIINIFELELKVLLKAIHNLEKNVMQQLTSLQKDSETLGQSSPGKKELFWAILQRELNIFTYRHVNLLDNLKEYSFIIGPFAFVQYYGTFALIADCGFILSIEGLSTRGLIYIFFACILMFEAFLICYGIEKLNDLTTAIGQALYMDFDWPGLLRYDAEFRKQYQSVRHSLLLIIKRSQMGFQYSYGGLGYIS…	ATGGCGTCGTTATTCCATCTTGGATTCACCTTGCGACAGAAGTTCTTGGAGCGCTTTTTCATCTTCTCCGACTCGCTGGACTACTTCAATCTGTTCAACTCTTTTGGGACTCTGTTCGCCCTGCACTATGATGCAAAAGGACCCCGGAAGCTGCTCTGGATGGCTTACAGGGCGCTGTACGTGCTCTCCTACCTGTCCTACTGCTATAAAGCCGGCTGGATGTTCAACCACTGGGAGTACAACACGGCTTCGGCGAACGTTCTCGGTGCGTTGGGGCTCTGCAGCGGAGCCTTCCTGCGAATGCTGTTGATCGAGCATCACTATCCTGCCATCAAGCAATTGCAGCGATTCCTGAACGATCGGACGTACCAAGGCAGCGATCCGTCCTGGGCCAGACAG…
51	AsOR62	MASLFHLGFTLRQKFLERFFIFSDSLDYFNLFNSFGTLFALHYDAKGPRKLLWMAYRALYVLSYLSYCYKAGWMFNHWEYNTASANVLGALGLCSGAFLRMLLIEHHYPAIKQLQRFLNDRTYQGSDPSWARQRRSRMYRQNNRFLVILVSAIVLESLCFLARLLLTRREFMLQFNGEVVGGSLVQIVYGTVTAGWGIVYVLSFILFYMLMEGFRLEMEILVHSFQHIEDSLMPKHGEFLRTGLPMCEENELSFWTDLKLRLNERIVRHVELLQNLRKLRSIVAPFAFLQYYSTFGLIADSFFIVSFEGFSGYSMAYILFASFLILESFLLSRGVEQLTELNHQIGMALYEFDWPKLMRYSTRFRREYNGIRRTMLLTIVQTQRSLKFTYGAQGEISMN…	ATGAATCTGGTGCAGAAGCTAGGAACGGTTCGTCGAGAATTTCTGGAGCGCCTGAACTACTTCGATAGGCGCTCGGATTTCTTCTTCTTCCAGCGGTTCTTCGAGAAGATCTTCGCCCTCCACTACACGTACGACGCAGGATGGCGTGGACGGTCCCTTTGGTATCTCTACCGGGCACTGTACGGGCTGATCTATCTCACCTACGTCCACAAGGCGTACTGGGTTCTGATGAACTGGGAGGATAACCTCGGCAGTGCAACGATCATTTTCGGTGTCCTTTGGTTCTTCAGTGCGGTTATACTGCGGGTGACGATCCTCGAGTGGCACTATCCACTGCTAGCTCAACTGCGTGACTTTTTGAACGATCACTCTTATCAATGGCGGGACTCGTGGGCATAT…
52	AsOR63	MNLLPKLGTVRREFLERLNYFDRRSDFFFFQRFFEKIFALHYTYDAGWRRRSLWYLYRALYGLIYLTYVHKAYWVLMNWEDNLGSATIIFGVLWFFSAVILRVTILEWHYPLLAQLRDFLNDHSYQWRDSWAYERRSEFYRRSNRITLAVMAINFAEILYFGATNVATLDGFMLQYRGRIVGRWPLQIAYGMATMCWGGTYCFGFLMCYLMMATFKIEIEILLHSLEELGHNLQIQNEHRGDSGDDTLFWNGVVHKLRPHIHRLMDIFGNLEKLKGVINPIAFVQYYSTYLIIADSCLILVTEELSSYSLMYVVSMIIFLTEAYLLCQGVEHLRNLKPRIAATLYGFDWMLQLRKTDERSDAEYRHTRRTFLLLTAHSGQMIHFSFAGIGEISMHSFWE…	ATGCCAAAAGTAAACGGTATTCTCACGTACTTACGGAAACGAATTGCGTCACTGGAGGAGTTTTCCCGGGATGCCGATTACTTCCGGCTGCTGCGACCGGTTTACAAGATCCTGTTTCTGTTCAGTGTGAAATCGTTTCGCGATAAAGACGAAAGCAGTACATTCGAGGTTGTTTTACGAGCTATAATCCAGCTCTATCGTGTCGCAGTGCTCTGCACCTTTGCCTCGGTCATTTACAACAACTACTGGTTCTTCACCCAGCAGCAGAAGTCAATGGACGTGTTCGTCATGTTTAACATTTTGTTTTGCGCATTTTGTATAACGATTGCTCGCATCACGCTTCTTAATATTAACAGCAAGGAAATGAACAAGCTGAGCGCGTTTTTCAATGATCGCTCC…
53	AsOR64	MPKVNGILTYLRKRIASLEEFSRDADYFRLLRPVYKILFLFSVKSFCDKDESSTFEVVLRAIIQLYRVAVLCTFVSVIYNNYWFFTQQQKSMDVFVMFNILFCAFCITIARITLLNINSEEMNKLSAFFNDRSYQEEDAWVHRRRVRFFLRYNRVTVGTLIAIVVMYLNFVCVDLVEQPSFNLQYKGEVIFSPFALIQYYGSMMMITYCFFITMYEHFSIVIMSFGFFSVIDTFMLCRSLDEINDLNAQVGYIAYGSYWPITLHYANRDIPKESIRSLRRSIMIVLMQSQQPLRLGYGSFGTLTSQKFTDLVQTIYTMITFLTQIG	ATGGATACGTTTTCAACCTCCAAACCAAACGTTGAAAAACTGTTCATCAACCGGAAGCGGCAGGACCACGAATGGAAACGTTTTCCCGCCGTACGCATGGTGTTGTTTGTTTTTCGCGTTTTTTACGTATGGCCTCAGAAGAGGATGGACCCGAGCGAACAGTTTCGCTACCGTCTGAAGGGCGTCGCCTTTCGTTGCACTGTTATTTATCTTAGTGTAGCTGCACAGGCTGCCTATATCTTCACCATCGAAAAGCGTCAGGATCTGATCGATGGCTTGTTTGTGCTTTCTACCCAGCTGGTGCTGATACTGAAGATAGAATTCTTGTACAAAAACATATCAAAAATTCAGGACCTTTTCTATCAGCTCGATGCAGAGCTGTATGCTTCTCGAACTGCG…
54	AsOR66	MEASNKFEQYMTFIRRLCRVLGFDVFNVEWKMNYRSYFSLFLCVQYLWWMIHSAIIAEGISEPLKTLAFLGFFFQSTLKIYYTLSNHEKFQANYNKLAQSIYEGHIEGTAEQKKVILRVITVVLALVKVTVVIYGFSLVMFSLYPAYMYFWEDTKVTIFPLHVPGINIYSLYGYSITNMLHMLVAVYGLFGALASDTAFMMFVLHIVTYVELFRVECEKFESELLTSECRDRWHSKEYKALCRLNMLAIYQFHQDIISYMDSLKVCYYQTCMVQVATSSFSIMFNLFLALTTDWYATYSFLAVSLFQLLIFCVLGNVIQVMNDRLNQVILNLPWYLLPNGEQKRFLFMLYRSQLPADIDIRGFGPLNMETFTAIMQKIYSAFMMMYSFIEE	ATGGAAGCGTCGAATAAATTCGAACAATACATGACATTTATCCGTCGACTTTGTCGCGTGTTAGGGTTCGATGTATTCAATGTTGAATGGAAGATGAACTACCGGTCGTACTTTAGCTTATTCCTTTGTGTACAGTATCTTTGGTGGATGATACATTCTGCCATCATCGCGGAGGGTATAAGTGAACCACTAAAGACACTCGCATTCCTTGGCTTCTTTTTCCAAAGTACGCTTAAGATCTACTACACGCTGAGCAACCACGAGAAGTTTCAAGCAAACTACAACAAGCTGGCGCAGAGCATCTACGAGGGCCACATCGAGGGGACGGCCGAGCAGAAGAAGGTGATCCTGCGCGTGATCACAGTTGTCTTGGCTTTGGTCAAGGTGACCGTCGTGATC…
55	AsOR68	MTTALENYRICLNWLQTASRVVGLEFWGSRHRITPAQVLILVAMSTFFALTILTIYFSRGKALEMLQSLSFFFTAFTLAFKYFSFFPNRERIRRLTDRFEEKIYNIYKSSSSEYPLLVTYSRMLYITGHAITSLYIGGLFLFGTYPLVAYLREGRLELIFYIDIPFIDWTTKAGYWATFIMQLMLFAIGVCGMILVDYLCAFVSINGLLYVDIYIHHLDVFGKEIVRKRKLKPNAHEIIHKEWKQCLVEHQKIVQDVFVSVWSTDWYAVYVVLTVLLVDLSIHFLLGGIIERKVHDLDNALAQFPWYELNIREQKEYRLMVMRSQNPLGLSIAGLVPMNFETYTQCVLLYYIGHSKPIETGETAALSSVLYPSARPDVVDLSAVYIINN	ATGACGACCGCCTTAGAGAACTATAGAATCTGCCTCAATTGGCTGCAGACGGCTAGCCGTGTGGTTGGACTGGAATTCTGGGGCAGTAGACATCGGATTACCCCAGCACAAGTGCTGATTCTGGTTGCAATGTCAACTTTCTTTGCACTTACCATTCTGACCATTTATTTCAGCCGTGGCAAGGCTCTGGAGATGCTCCAGTCTCTGAGTTTTTTCTTCACAGCGTTCACGTTGGCGTTCAAGTATTTCTCCTTTTTCCCGAACCGCGAACGAATCCGTCGTCTGACCGATCGTTTTGAAGAAAAGATATACAACATTTACAAGTCATCCAGTAGCGAGTATCCGTTGTTGGTTACTTATAGCCGTATGCTGTATATTACCGGACACGCTATAACCTCA…
56	AsOR69	MATVESYRNLVKLLCISSKIVGVEVWTAPGRFRPASYYLSFHVIVYFVSTIYTLAKYSNDPLHMMKILITLGTAVVLYMKFFIVILRSFEYKSFADLIEEELLKPFENGNAEEVAVLERTGRILWVIGRLMFMCFACSGVFFGIYTVYEYYVNGALVPLFLYELPYYDWSTTGGYVTNMLFQVNLYAIGVIGASFIEFLFIMFALYTLAYVDIFLVHLRELRSLLDDVEFVKKNNGSEIRQKWMECILNHQQALRFLDSIEDLFKLMFLGQVWNGVISLCIGMLLILMTDWYAAYFFVLVIFLDFSFYFLIGHYVELKVDEMYDTINSVPWYKFPIINQKEFIFLLGRQQRPMIMTVYGFAPLNFATYTNILRGLYQFSVMVMQYVV	ATGGCTACTGTAGAAAGCTATCGTAATCTTGTAAAATTGCTGTGCATAAGCTCAAAAATTGTTGGAGTAGAGGTTTGGACAGCTCCCGGTAGATTTCGGCCCGCATCTTACTATCTGTCCTTTCACGTGATAGTGTATTTCGTGAGCACCATCTACACCTTGGCTAAGTACTCAAACGATCCACTGCACATGATGAAGATCCTTATAACTTTGGGCACCGCGGTAGTTCTTTACATGAAGTTTTTTATTGTAATCTTGAGAAGTTTCGAGTACAAGAGCTTCGCTGATTTGATTGAGGAAGAATTATTAAAGCCGTTTGAAAACGGAAATGCCGAGGAAGTGGCGGTGCTGGAAAGAACGGGTCGAATTCTTTGGGTGATTGGTCGCCTGATGTTTATG…
57	AsOR70	MATVESYHNLMQMLSISSKIVGVEIWTAPGRYRPASYYLSFHVIVYFLSSIYTLAKYSNDHQHQMKILITLGSAIQLYVKFFVAIKRGFEFKEFTELVEQVLLAPFQCGSPREVAVLQRTGRVMWIIFRLIATSFLSTAFVFGLYPLFAYYANGTVMPLFLYELPYYDWSTTGGYVANMLFQVNLYVLGIVGAIYSDVIFILCALYTMAHADIFMLHLHELQEILNDSAFMENDNSAMNHKWKQCMYDHQQSVKFFNSVDDLFNIIILVHVGMGLFSICDGMLLVALTDWYAAYFFLLVLFFQLTLYFLIGHYVELKVDEMYKTINSVPWYKLPVSNQKEFVFLLCRQQHPLILMVYGFAPLNFATYMSVG	ATGGCCACTGTAGAAAGTTATCATAACCTAATGCAAATGTTGTCCATTAGCTCTAAAATTGTTGGGGTGGAAATCTGGACCGCCCCAGGCAGATACCGACCCGCATCGTACTATCTGTCCTTCCACGTGATAGTGTATTTTCTGAGTAGCATCTACACATTGGCCAAGTATTCAAACGATCATCAGCATCAGATGAAAATTCTCATTACTCTAGGATCTGCAATACAGCTCTACGTCAAGTTTTTTGTTGCAATTAAACGAGGCTTCGAATTCAAGGAGTTCACAGAATTAGTTGAGCAAGTACTATTGGCGCCATTTCAGTGTGGAAGCCCTAGAGAAGTTGCAGTCCTGCAAAGAACGGGGCGTGTGATGTGGATTATATTTCGTCTGATAGCAACC…
58	AsOR76	MFILQRALRFAQVHFNVGEPSKHFCLLRCLDIVSPFMILERKRSELEIGFKTLCLSILFIHIVGLAYDILRQHDIRGALDIYSMLSVFVCIYVRPLCLRSFRESISAMDRLDANPRFRKGTPYGDAIRQQVVHKDNVYLGSAMAMHSFTVVLYIWHNLTTQNSFLTLVTYWPTDLSDVSPVLDKLAQTAYCLVAFLWGWSHAAGQVTIIVLLRIAVAEFRVFLESLARLDEQIEETGKAYPELSHERIVCDLLHEHARRHQELIVVMMRLRKMLRIYTLVHFSLYMSIVATFMTRMLVITGASSLGTAVSLLATMIFFFETLGMCLLVEQLIQLNRKVNFALYSFDWPKCLPFGHAIKRTIMLMIMQSSNTNDFSAGGLTKISAELFAKSCRLVYTMMM…	ATGTTCATCCTGCAAAGAGCTCTGAGATTCGCTCAAGTCCACTTCAACGTGGGTGAACCTTCGAAGCACTTTTGTCTTTTGCGCTGCCTGGATATAGTTTCACCATTTATGATTCTGGAGCGCAAACGATCCGAGCTCGAAATCGGCTTCAAAACACTCTGCCTCAGCATTCTGTTCATCCATATAGTAGGTCTGGCTTACGATATCCTGCGCCAGCACGACATCCGTGGAGCTCTGGACATATACAGCATGTTGTCGGTGTTCGTTTGCATCTACGTGAGACCGCTCTGCCTCCGGAGCTTCCGGGAGTCCATCAGTGCGATGGACCGGCTTGACGCCAACCCTCGGTTCCGTAAGGGCACACCATATGGCGATGCAATCCGTCAGCAGGTCGTGCAC…
59	AsOR77	MEAPGQPSKICFLRWVEWMDMTNGINLFERSRYGYVFTGVFWVLQMMQLLIAYNFFVVCTVTSSLEEFSIQFNQFGGILLTFSRVLCIQYNRKNLQKTAAFINASKFHHLNERANEIYTKTLNVAKRLLSSLLAIQLLSMVFWFLQNEYQARQMDVLLPMVSYLPFDPTRWSSEAKFAFRLSFYVANTQLMMAFFGSYIITSCYLLTMTIELRILNGSYETAPTNPDQLVTFLRERVVYKQELLEHIGIIKRQMNLSTLVELVFIVCLLTINALRICMTSSNPSEVFMSTSMILIYVLELFQYCSQVDEIELLHERHAFAVYSTPWYQGVRKTKALLLITIRMSQMPLNFVCGGMYRLSTVLFASVIKLIYSLVMMLLQFK	ATGGAGGCGCCTGGTCAGCCATCGAAAATCTGTTTCCTCCGTTGGGTCGAGTGGATGGACATGACCAACGGAATCAACCTGTTCGAGCGCTCACGCTATGGGTACGTCTTTACAGGAGTTTTCTGGGTGTTGCAGATGATGCAGCTGCTTATTGCATACAATTTCTTCGTCGTATGCACGGTGACGAGTTCGTTGGAGGAATTTTCCATTCAGTTCAATCAATTCGGGGGAATCTTGCTGACTTTCTCACGCGTCCTATGCATCCAATATAATCGAAAGAACCTTCAGAAGACAGCCGCGTTTATAAACGCCTCAAAGTTTCACCACCTGAACGAACGTGCGAACGAAATCTACACGAAAACTCTCAACGTCGCCAAACGCCTCTTGTCGTCGCTGTTG…
