# Supplementary material for: Genome-wide identification and expression profiling of odorant receptor genes in the malaria vector Anophelessinensis
Source: Parasit Vectors. 2022 Apr 23;15:143. doi: 10.1186/s13071-022-05259-x (PMC9034491; doi:10.1186/s13071-022-05259-x)
Supplement: Supplementary file 7 — Additional file 7: Table S4. Statistics of RNA-seq based sequencing, assembling and functional annotation for Anopheles sinensis. [file 13071_2022_5259_MOESM7_ESM.xls]

## Sheet: Sheet1
Additional file 7: Table S4. Statistics of RNA-seq based sequencing, assembling and functional annotation for Anopheles sinensis
Sample name		FA	FP	FM	MA	MP	MM
Sequencing results	Number of total raw reads	43706228	48167873	46206071	51570928	48414314	48953775
	Number of total clean reads	42950993	47592621	45470079	50996701	47800645	48323968
	Clean bases(G)	6.44	7.14	6.82	7.65	7.17	7.25
	Q20 percentage of total clean reads	0.973	0.9731	0.9716	0.9727	0.9724	0.9737
	GC percentage of total clean nucleotides	0.5043	0.5137	0.5182	0.5044	0.5163	0.526
	N percentage of total clean nucleotides	0	0	0	0	0	0
Mapping results	Total mapped	38,780,678(90.24%)	42953397(90.25%)	41128507(90.46%)	45890923(89.99%)	43061084(90.07%)	44061965(91.18%)
	Multiple mapped	4,023,710(9.40%)	2961459(6.26%)	2479570(5.46%)	2866747(5.61%)	2621550(5.53%)	2322809(4.80%)
	Uniquely mapped	34,756,968(80.84%)	39991938(84.00)	38648937(84.99%)	43024176(84.38%)	40439533(84.54%)	41739156(86.38%)
