# Supplementary material for: Genome-wide identification and expression profiling of odorant receptor genes in the malaria vector Anophelessinensis
Source: Parasit Vectors. 2022 Apr 23;15:143. doi: 10.1186/s13071-022-05259-x (PMC9034491; doi:10.1186/s13071-022-05259-x)
Supplement: Supplementary file 10 — Additional file 10: Table S5. The differential expression of chemosensory genes in the six transcriptomes. [file 13071_2022_5259_MOESM10_ESM.xls]

## Sheet: Sheet1
Gene_id	chromosome	Strand	start	end	length	FA_group_fpkm	FP_group_fpkm	FM_group_fpkm	MA_group_fpkm	MP_group_fpkm	MM_group_fpkm	FA_readcount(FAvsFM)	FM_readcount(FAvsFM)	log2FoldChange(FAvsFM)	pval(FAvsFM)	padj(FAvsFM)	significant(FAvsFM)	FA_readcount(FAvsFP)	FP_readcount(FAvsFP)	log2FoldChange(FAvsFP)	pval(FAvsFP)	padj(FAvsFP)	significant(FAvsFP)	FA_readcount(FAvsMA)	MA_readcount(FAvsMA)	log2FoldChange(FAvsMA)	pval(FAvsMA)	padj(FAvsMA)	significant(FAvsMA)	FM_readcount(FMvsMM)	MM_readcount(FMvsMM)	log2FoldChange(FMvsMM)	pval(FMvsMM)	padj(FMvsMM)	significant(FMvsMM)	FP_readcount(FPvsFM)	FM_readcount(FPvsFM)	log2FoldChange(FPvsFM)	pval(FPvsFM)	padj(FPvsFM)	significant(FPvsFM)	FP_readcount(FPvsMP)	MP_readcount(FPvsMP)	log2FoldChange(FPvsMP)	pval(FPvsMP)	padj(FPvsMP)	significant(FPvsMP)	MA_readcount(MAvsMM)	MM_readcount(MAvsMM)
AsOR11	scaffold55	+	2028484	2029955	1472	26.3317	0.0955703	0.370634	5.59718	0.235931	0.0756884	820.148	13.2761	5.949	2.7541e-39	2.5953e-36	UP	864.579	3.26234	8.0499	1.4613e-60	2.4749e-57	UP	885.176	200.385	2.1432	0.00015681	0.0084484	UP	13.62	3.11935	2.1264	0.067693	0.19459	FALSE	3.40358	14.3426	-2.0752	0.041517	0.20825	FALSE	3.51708	8.96113	-1.3493	0.24586	0.71837	FALSE	197.822	3.39747
AsOR24	scaffold9	+	589896	591445	1550	14.9345	0.00912631	0.100584	0.434679	0	0	489.821	3.43562	7.1555	3.7527e-38	3.1827e-35	UP	516.718	0.325868	10.631	9.5824e-55	1.2484e-51	UP	529.233	15.8413	5.0621	3.3485e-13	4.8559e-10	UP	3.50351	0	Inf	0.20165	0.42242	FALSE	0.336238	3.7299	-3.4716	0.2724	0.6555	FALSE	0.350955	0	Inf	1	1	FALSE	15.7813	0
AsOR14	scaffold5	+	10696239	10697883	1645	5.74087	0.524614	0.125651	2.12311	0.704021	0.0332611	199.274	5.13013	5.2796	2.0804e-16	3.7541e-14	UP	210.523	20.1693	3.3837	2.7947e-09	1.2521e-07	UP	215.681	84.6093	1.35	0.024272	0.246	FALSE	5.26482	1.51986	1.7924	0.38896	0.64453	FALSE	20.9435	5.53668	1.9194	0.090794	0.35144	FALSE	21.7344	30.3993	-0.48406	0.41376	0.86623	FALSE	83.6266	1.66035
AsOR16	scaffold1	+	2096624	2098069	1446	4.96716	1.75908	0.135474	2.47779	2.51358	0.097365	151.247	4.43161	5.0929	1.7378e-05	0.0003838	UP	160.337	59.7612	1.4238	0.079084	0.23783	FALSE	164.511	87.951	0.90341	0.31241	0.73997	FALSE	4.52183	4.06848	0.15242	0.86286	0.9959	FALSE	62.2725	4.8042	3.6962	2.0833e-08	5.5017e-07	UP	64.419	94.8974	-0.55888	0.12055	0.52701	FALSE	86.598	4.42361
AsOR13	scaffold1	+	2092994	2094445	1452	4.71619	0.207162	0.0878901	2.08791	0.352304	0.00851013	143.739	3.02462	5.5705	0.0016171	0.015298	UP	152.842	6.90997	4.4672	0.0072562	0.040404	UP	156.986	73.4023	1.0967	0.35236	0.77815	FALSE	3.08831	0.367472	3.0711	0.31599	0.5668	FALSE	7.1939	3.27063	1.1372	0.44201	0.8127	FALSE	7.44817	13.375	-0.84458	0.47428	0.90136	FALSE	72.5779	0.398802
AsOR69	scaffold2	+	106626	108152	1527	4.19661	0.0741102	0.063818	1.01417	0.0094862	0.0508137	134.655	2.22431	5.9198	9.3339e-05	0.0015614	UP	142.952	2.60694	5.777	0.00010722	0.0013441	UP	146.729	37.7657	1.958	0.066176	0.39331	FALSE	2.27449	2.16762	0.069433	1	1	FALSE	2.6899	2.41064	0.15814	1	1	FALSE	2.80764	0.392494	2.8386	0.48171	0.90672	FALSE	37.2655	2.36287
AsOrco	scaffold14	+	22701831	22712003	10173	2.82655	0.328214	1.23279	1.00908	0.218105	0.190301	604.901	297.004	1.0262	0.23766	0.59043	FALSE	641.538	78.3065	3.0343	0.0039419	0.025212	UP	658.275	243.243	1.4363	0.095878	0.45837	FALSE	303.778	55.3123	2.4573	0.0003504	0.0030362	UP	81.7537	321.233	-1.9743	0.0023999	0.021517	DOWN	84.425	57.946	0.54296	0.14629	0.5731	FALSE	241.899	60.0009
AsOR60	scaffold7	+	5061115	5062517	1403	2.48432	0	0	1.18644	0	0	73.4899	0	Inf	8.1319e-12	9.0745e-10	UP	77.7796	0	Inf	2.3434e-11	1.6468e-09	UP	79.7526	42.1928	0.91854	0.30804	0.73728	FALSE	0	0	NA	NA	NA	NA	0	0	NA	NA	NA	NA	0	0	NA	NA	NA	NA	41.1758	0
AsOR9	scaffold49	+	7035261	7037374	2114	1.95674	0.00669148	0.011782	0.721013	0.0055647	0	87.6108	0.59583	7.2001	2.8077e-14	4.0359e-12	UP	92.3951	0.325868	8.1474	4.2629e-17	7.5997e-15	UP	94.6345	36.9521	1.3567	0.040456	0.31413	FALSE	0.611407	0	Inf	0.85684	0.9928	FALSE	0.336238	0.644303	-0.93826	0.97849	1	FALSE	0.350955	0.306561	0.19511	1	1	FALSE	36.5377	0
AsOR61	scaffold7	+	4938671	4940100	1430	1.3472	0	0.00908972	0.240035	0	0	40.662	0.337667	6.9119	9.4636e-08	4.0231e-06	UP	43.023	0	Inf	1.3652e-09	6.644e-08	UP	44.116	8.29115	2.4117	0.0072827	0.12641	FALSE	0.348489	0	Inf	0.99595	1	FALSE	0	0.363794	#NAME?	0.98723	1	FALSE	0	0	NA	NA	NA	NA	8.19604	0
AsOR22	scaffold56	+	2773936	2777792	3857	1.31651	0.0125483	0.00617522	0.325256	0.00375562	0	107.215	0.516326	7.698	1.313e-14	1.9886e-12	UP	113.377	1.10847	6.6764	9.858e-13	8.7871e-11	UP	116.231	30.6402	1.9235	0.0047933	0.096984	FALSE	0.525836	0	Inf	0.87186	0.99594	FALSE	1.1651	0.561018	1.0543	0.91754	1	FALSE	1.19589	0.392494	1.6073	0.74137	1	FALSE	30.1991	0
AsOR3	scaffold46	+	262985	268589	5605	1.07366	0.993419	0.898138	0.816601	0.987543	0.481767	127.068	124.599	0.028311	0.97241	1	FALSE	134.494	131.812	0.029057	0.92395	1	FALSE	137.947	103.803	0.41027	0.61734	0.93068	FALSE	127.743	77.3359	0.72404	0.072571	0.20445	FALSE	137.244	134.479	0.029369	0.89356	1	FALSE	142.073	144.5	-0.024436	0.90337	1	FALSE	104.526	83.8796
AsOR32	scaffold25	+	5344272	5345620	1349	0.94006	0	0	0.264858	0	0	26.7455	0	Inf	4.1108e-06	0.00011228	UP	28.2411	0	Inf	8.7606e-07	2.1503e-05	UP	28.9222	8.51102	1.7648	0.065119	0.39033	FALSE	0	0	NA	NA	NA	NA	0	0	NA	NA	NA	NA	0	0	NA	NA	NA	NA	8.45243	0
AsOR1	scaffold150	+	540332	543772	3441	0.836594	0.0119598	0.0200992	0.256923	0	0	60.5977	1.81331	5.0626	4.3827e-05	0.00083835	UP	64.2653	0.980392	6.0345	1.7914e-05	0.00029484	UP	65.9484	21.3857	1.6247	0.077609	0.42091	FALSE	1.85929	0	Inf	0.44992	0.70539	FALSE	1.01344	1.95137	-0.94523	0.84845	1	FALSE	1.05599	0	Inf	0.66417	0.98541	FALSE	21.1283	0
AsOR53	scaffold1	+	2102202	2103548	1347	0.603804	0.561499	0	0.0883284	0.245118	0	17.1993	0	Inf	0.00036425	0.0047209	UP	18.2042	17.8398	0.029168	0.91747	1	FALSE	18.6768	3.12298	2.5803	0.034384	0.2896	FALSE	0	0	NA	NA	NA	NA	18.663	0	Inf	5.4128e-06	9.4801e-05	UP	19.2372	8.59738	1.1619	0.12019	0.52695	FALSE	3.02042	0
AsOR59	scaffold14	+	16993846	16995214	1369	0.507794	0	0	0.192994	0	0	14.6252	0	Inf	0.0011789	0.011946	UP	15.5008	0	Inf	0.00050545	0.0048777	UP	15.8998	6.8726	1.2101	0.27332	0.70264	FALSE	0	0	NA	NA	NA	NA	0	0	NA	NA	NA	NA	0	0	NA	NA	NA	NA	6.66117	0
AsOR30	scaffold1	+	2100386	2101733	1348	0.481948	0.049613	0.00964266	0.185655	0.0265059	0	13.6823	0.337667	5.3406	0.0051975	0.037902	UP	14.4515	1.63771	3.1415	0.023093	0.097875	FALSE	14.7984	6.124	1.2729	0.27076	0.69975	FALSE	0.348489	0	Inf	0.99595	1	FALSE	1.69537	0.363794	2.2204	0.64587	0.945	FALSE	1.76416	0.921789	0.93647	0.89492	1	FALSE	6.02779	0
AsOR77	scaffold14	+	39982048	39985415	3368	0.236818	0	0	0.10593	0	0	16.7538	0	Inf	0.00038307	0.0049149	UP	17.7104	0	Inf	0.00014317	0.0017201	UP	18.1349	9.1694	0.98387	0.34334	0.76831	FALSE	0	0	NA	NA	NA	NA	0	0	NA	NA	NA	NA	0	0	NA	NA	NA	NA	8.91614	0
AsOR39	scaffold100	+	3667511	3669156	1646	0.204758	0.169571	0.0722817	0.152514	0.0860291	0.0271955	7.15401	3.00497	1.2514	0.45606	0.82303	FALSE	7.53435	6.67141	0.17549	0.93742	1	FALSE	7.71437	6.26124	0.3011	0.80346	1	FALSE	3.08211	1.2557	1.2954	0.68198	0.8919	FALSE	6.95544	3.23998	1.1022	0.39361	0.77721	FALSE	7.19155	3.68084	0.96627	0.5195	0.92894	FALSE	6.13708	1.36666
AsOR68	scaffold2	+	89904	91961	2058	0.178182	0.0821045	0.0183958	0.0826872	0.0966605	0.0164339	7.74132	0.885236	3.1284	0.16414	0.47599	FALSE	8.21475	3.91408	1.0695	0.55981	0.82264	FALSE	8.43717	3.90477	1.1115	0.55283	0.89759	FALSE	0.903537	0.951731	-0.07497	1	1	FALSE	4.07606	0.957912	2.0892	0.35723	0.74513	FALSE	4.21899	5.10211	-0.2742	0.85646	1	FALSE	3.90489	1.03459
AsOR38	scaffold25	+	9882907	9884968	2062	0.174069	0	0	0.172852	0	0	7.56404	0	Inf	0.034017	0.15935	FALSE	8.01808	0	Inf	0.021997	0.094386	FALSE	8.22769	8.90251	-0.11372	0.97402	1	FALSE	0	0	NA	NA	NA	NA	0	0	NA	NA	NA	NA	0	0	NA	NA	NA	NA	8.72013	0
AsOR6	scaffold15	+	5845033	5847829	2797	0.156885	0.0578213	0	0.0994412	0.0771489	0	9.15376	0	Inf	0.048769	0.20716	FALSE	9.77452	3.78599	1.3684	0.47469	0.75148	FALSE	10.0508	6.62857	0.60055	0.7694	0.99648	FALSE	0	0	NA	NA	NA	NA	3.92441	0	Inf	0.10194	0.37738	FALSE	4.07909	5.61035	-0.45984	0.69927	0.99629	FALSE	6.58395	0
AsOR33	scaffold25	+	1030198	1033992	3795	0.134207	0.00601721	0.00342511	0.2612	0.0390707	0.00325605	10.7242	0.337667	4.9891	0.021637	0.11342	FALSE	11.3923	0.521738	4.4486	0.025379	0.10494	FALSE	11.7019	21.8548	-0.90121	0.27668	0.70599	FALSE	0.348489	0.367472	-0.07652	1	1	FALSE	0.552572	0.363794	0.60304	1	1	FALSE	0.563288	3.78572	-2.7486	0.30161	0.77568	FALSE	22.1826	0.398802
AsOR45	scaffold14	+	276476	280805	4330	0.124558	0.00920792	0	0.0122123	0.00334536	0	11.4394	0	Inf	0.0049231	0.036323	UP	12.0665	0.983181	3.6174	0.026017	0.10666	FALSE	12.3637	1.38799	3.155	0.041717	0.3191	FALSE	0	0	NA	NA	NA	NA	1.01817	0	Inf	0.6937	0.96618	FALSE	1.05912	0.392494	1.4321	0.85413	1	FALSE	1.34241	0
AsOR66	scaffold14	+	12884846	12886225	1380	0.101133	0	0	0.00957957	0	0	2.89222	0	Inf	0.38258	0.76023	FALSE	3.11106	0	Inf	0.36786	0.6491	FALSE	3.2077	0.346998	3.2085	0.48999	0.86467	FALSE	0	0	NA	NA	NA	NA	0	0	NA	NA	NA	NA	0	0	NA	NA	NA	NA	0.335603	0
AsOR4	scaffold46	+	261448	264690	3243	0.0104663	0.445143	0.0293775	0.0122368	0.430146	0.0104289	0.708886	2.0653	-1.5427	0.6755	0.95469	FALSE	0.752795	34.1787	-5.5047	3.3673e-06	6.9462e-05	DOWN	0.771928	0.908811	-0.23551	1	1	FALSE	2.10334	0.951731	1.1441	0.6867	0.89504	FALSE	35.587	2.24407	3.9872	3.5858e-06	6.4812e-05	UP	36.8394	36.4337	0.015976	1	1	FALSE	0.912562	1.03459
AsOR8	scaffold116	+	1663019	1664456	1438	0	0.00793995	0.461265	0	0	0.121133	0	16.5766	#NAME?	0.0005298	0.0063779	DOWN	0	0.260869	#NAME?	1	1	FALSE	0	0	NA	NA	NA	NA	17.0131	4.99652	1.7677	0.076167	0.21222	FALSE	0.276286	17.884	-6.0164	4.5285e-05	0.00064572	DOWN	0.281644	0	Inf	1	1	FALSE	0	5.42985
AsOR28	scaffold14	+	28752212	28754554	2343	0	0.00487309	0.559302	0.0112949	0	0.0874966	0	32.1537	#NAME?	5.0784e-07	1.7473e-05	DOWN	0	0.260869	#NAME?	1	1	FALSE	0	0.561813	#NAME?	0.92075	1	FALSE	32.9681	5.96282	2.467	0.00088877	0.0065794	UP	0.276286	34.7195	-6.9734	1.6454e-09	5.0999e-08	DOWN	0.281644	0	Inf	1	1	FALSE	0.576959	6.43942
AsOR52	scaffold16	+	5626401	5627787	1387	0.0963452	0	0.0085861	0.0382952	0	0.00788962	2.77476	0.258163	3.426	0.52745	0.8725	FALSE	2.97498	0	Inf	0.31188	0.58539	FALSE	3.06314	1.19098	1.3629	0.75743	0.9936	FALSE	0.262918	0.303971	-0.20932	1	1	FALSE	0	0.280509	#NAME?	0.98723	1	FALSE	0	0	NA	NA	NA	NA	1.2048	0.33207
AsOR49	scaffold20	+	3316974	3318519	1546	0.0400719	0	0.0265716	0.00842971	0	0	1.30031	1.07549	0.27387	0.98033	1	FALSE	1.36951	0	Inf	0.61746	0.86682	FALSE	1.3993	0.279642	2.323	0.744	0.98725	FALSE	1.10389	0	Inf	0.68761	0.89504	FALSE	0	1.15758	#NAME?	0.6328	0.93939	FALSE	0	0	NA	NA	NA	NA	0.28472	0
AsOR54	scaffold5	+	10598358	10599825	1468	0.0271631	0	0	0.027016	0	0	0.826348	0	Inf	0.86304	1	FALSE	0.888874	0	Inf	0.8324	0.98891	FALSE	0.916486	1.04099	-0.18378	1	1	FALSE	0	0	NA	NA	NA	NA	0	0	NA	NA	NA	NA	0	0	NA	NA	NA	NA	1.00681	0
AsOR35	scaffold25	+	5196612	5197973	1362	0.0219115	0	0	0.0294296	0	0	0.651246	0	Inf	0.8845	1	FALSE	0.677306	0	Inf	0.85816	0.99717	FALSE	0.69228	0.911339	-0.39663	1	1	FALSE	0	0	NA	NA	NA	NA	0	0	NA	NA	NA	NA	0	0	NA	NA	NA	NA	0.920082	0
AsOR23	scaffold4	+	1133159	1134710	1552	0.0128465	0	0	0	0	0	0.413174	0	Inf	0.99819	1	FALSE	0.444437	0	Inf	0.98511	1	FALSE	0.458243	0	Inf	0.98055	1	FALSE	0	0	NA	NA	NA	NA	0	0	NA	NA	NA	NA	0	0	NA	NA	NA	NA	0	0
AsOR36	scaffold16	+	7366118	7378455	12338	0.00120941	0.00865202	0.00420646	0.0225009	0	0	0.325623	1.25415	-1.9454	0.83021	1	FALSE	0.338653	2.62089	-2.9522	0.53929	0.80648	FALSE	0.34614	7.28696	-4.3959	0.35937	0.78447	FALSE	1.28124	0	Inf	0.59046	0.82148	FALSE	2.71354	1.35481	1.0021	0.75944	0.99325	FALSE	2.82328	0	Inf	0.2064	0.66711	FALSE	7.04766	0
AsOR48	scaffold20	+	3319392	3321000	1609	0	0.0175833	0.0222043	0	0	0	0	0.774489	#NAME?	0.82078	1	FALSE	0	0.651736	#NAME?	0.90686	1	FALSE	0	0	NA	NA	NA	NA	0.788754	0	Inf	0.74748	0.93052	FALSE	0.672476	0.841527	-0.32353	0.97156	1	FALSE	0.70191	0	Inf	0.82556	1	FALSE	0	0
AsOR42	scaffold14	+	8897108	8898493	1386	0	0.00928012	0	0	0	0	0	0	NA	NA	NA	NA	0	0.328656	#NAME?	1	1	FALSE	0	0	NA	NA	NA	NA	0	0	NA	NA	NA	NA	0.340966	0	Inf	1	1	FALSE	0.354084	0	Inf	1	1	FALSE	0	0
AsOR40	scaffold14	+	22677686	22679863	2178	0	0	0	0.0303485	0	0	0	0	NA	NA	NA	NA	0	0	NA	NA	NA	NA	0	1.73499	#NAME?	0.57482	0.90854	FALSE	0	0	NA	NA	NA	NA	0	0	NA	NA	NA	NA	0	0	NA	NA	NA	NA	1.67801	0
AsOR41	scaffold16	+	5533963	5535221	1259	0	0	0	0	0	0.00869174	0	0	NA	NA	NA	NA	0	0	NA	NA	NA	NA	0	0	NA	NA	NA	NA	0	0.303971	#NAME?	1	1	FALSE	0	0	NA	NA	NA	NA	0	0	NA	NA	NA	NA	0	0.33207
AsOR34	scaffold14	+	17229952	17231316	1365	0	0	0	0	0	0	0	0	NA	NA	NA	NA	0	0	NA	NA	NA	NA	0	0	NA	NA	NA	NA	0	0	NA	NA	NA	NA	0	0	NA	NA	NA	NA	0	0	NA	NA	NA	NA	0	0
AsGR1	scaffold127	+	396107	397314	1208	0.0495142	0.0117101	0.0984898	0.142792	0.0805219	0.0484555	1.23952	3.00497	-1.2776	0.65929	0.94738	FALSE	1.33331	0.325868	2.0327	0.84576	0.99471	FALSE	1.37473	4.31649	-1.6507	0.4794	0.86059	FALSE	3.08211	1.68667	0.86974	0.77251	0.94711	FALSE	0.336238	3.23998	-3.2684	0.27729	0.66063	FALSE	0.350955	2.54053	-2.8558	0.36719	0.8288	FALSE	4.23275	1.8322
AsGR12	scaffold257	+	62462	71678	9217	0	0	0.00669159	0	0	0	0	1.40156	#NAME?	0.6265	0.93241	FALSE	0	0	NA	NA	NA	NA	0	0	NA	NA	NA	NA	1.42937	0	Inf	0.51463	0.76562	FALSE	0	1.51893	#NAME?	0.44087	0.81194	FALSE	0	0	NA	NA	NA	NA	0	0
AsGR2	scaffold246	+	41144	42350	1207	0.408804	0	0.555605	0.230572	0.0292389	0.117816	10.2418	16.2755	-0.66823	0.45556	0.82283	FALSE	11.0051	0	Inf	0.18072	0.41772	FALSE	11.344	6.82811	0.73237	0.83254	1	FALSE	16.652	4.13198	2.0108	0.040403	0.1331	FALSE	0	17.5805	#NAME?	8.0598e-06	0.00013624	DOWN	0	0.919684	#NAME?	0.68158	0.98933	FALSE	6.72907	4.49034
AsGR20	scaffold144	+	38535	67435	28901	0.319275	0.39409	0.290745	0.412746	0.453801	0.632701	195.354	208.034	-0.090731	0.85435	1	FALSE	205.901	270.627	-0.39435	0.27268	0.54057	FALSE	210.808	262.6	-0.31694	0.52699	0.88654	FALSE	213.353	527.409	-1.3057	8.4396e-06	0.00012146	DOWN	281.665	224.534	0.32705	0.24541	0.62183	FALSE	291.682	341.541	-0.22766	0.30663	0.78009	FALSE	266.716	572.37
AsGR26	scaffold14	+	7509624	7521781	12158	0.00491965	0.100203	0.0710197	0.00543667	0.157894	0.0128065	1.23952	21.2297	-4.0982	0.0013505	0.013295	DOWN	1.33331	28.3991	-4.4128	6.1753e-05	0.00085446	DOWN	1.37473	1.73499	-0.33578	0.97256	1	FALSE	21.7645	4.53172	2.2638	0.010772	0.04853	UP	29.7201	22.921	0.37477	0.4594	0.82868	FALSE	30.6253	50.0708	-0.70925	0.16351	0.60357	FALSE	1.67801	4.90921
AsGR29	scaffold14	+	7532213	7534116	1904	0	0	0	0.00705444	0	0	0	0	NA	NA	NA	NA	0	0	NA	NA	NA	NA	0	0.282171	#NAME?	1	1	FALSE	0	0	NA	NA	NA	NA	0	0	NA	NA	NA	NA	0	0	NA	NA	NA	NA	0.29224	0
AsGR30	scaffold49	+	879691	881886	2196	0.00907911	0	3.85069	0	0	0.435102	0.413174	205.354	-8.9571	3.6864e-28	1.8391e-25	DOWN	0.444437	0	Inf	0.98511	1	FALSE	0.458243	0	Inf	0.98055	1	FALSE	210.364	27.429	2.9391	1.129e-13	7.1247e-12	UP	0	221.841	#NAME?	1.8506e-45	1.1206e-42	DOWN	0	0	NA	NA	NA	NA	0	29.7808
AsGR31	scaffold14	-	33919719	37918269	3998551	1.88448	1.9069	1.92075	3.11928	2.02958	1.94387	159488	188768	-0.24317	0.39802	0.77185	FALSE	168268	180976	-0.10504	0.62846	0.87193	FALSE	172365	281498	-0.70766	0.1717	0.59118	FALSE	193493	223532	-0.2082	0.38508	0.64165	FALSE	188629	203807	-0.11165	0.65744	0.94968	FALSE	195083	212163	-0.12109	0.57179	0.94834	FALSE	283866	242483
AsGR32a	scaffold100	+	3826244	3829858	3615	0	0	0	0	0	0	0	0	NA	NA	NA	NA	0	0	NA	NA	NA	NA	0	0	NA	NA	NA	NA	0	0	NA	NA	NA	NA	0	0	NA	NA	NA	NA	0	0	NA	NA	NA	NA	0	0
AsGR34	scaffold67	+	604488	607371	2884	0.237804	0.884198	0.0629846	0.150212	1.24344	0.00413838	14.2891	4.38951	1.7028	0.50009	0.85473	FALSE	15.3044	59.9582	-1.97	0.0037951	0.024467	DOWN	15.7592	9.51279	0.72826	0.84046	1	FALSE	4.48433	0.343789	3.7053	0.16184	0.36212	FALSE	62.4206	4.74182	3.7185	2.7532e-07	6.0074e-06	UP	64.6257	93.4769	-0.5325	0.12664	0.53885	FALSE	9.6444	0.370451
AsGR35	scaffold15	+	285141	286709	1569	0.155326	0.0978596	0.0151803	0.159313	0.159128	0.0901908	5.1436	0.516326	3.3164	0.25294	0.61141	FALSE	5.40255	3.591	0.58926	0.73613	0.9391	FALSE	5.51754	5.59274	-0.019531	1	1	FALSE	0.525836	4.07706	-2.9548	0.29466	0.54244	FALSE	3.74455	0.561018	2.7387	0.31597	0.70338	FALSE	3.87116	6.4918	-0.74585	0.57635	0.95098	FALSE	5.64329	4.41532
AsGR36	scaffold15	+	4105516	4107048	1533	0	0.231049	0.00776837	0.0779037	0.143966	0.0619113	0	0.258163	#NAME?	1	1	FALSE	0	8.29326	#NAME?	0.021265	0.09211	FALSE	0	2.86114	#NAME?	0.32679	0.75274	FALSE	0.262918	2.73417	-3.3784	0.39757	0.65375	FALSE	8.65892	0.280509	4.9481	0.012658	0.084546	FALSE	8.94134	5.70681	0.64781	0.58778	0.95673	FALSE	2.83945	2.95358
AsGR37	scaffold15	+	4108863	4109869	1007	0	0.0113383	0	0.0133383	0.023364	0	0	0	NA	NA	NA	NA	0	0.260869	#NAME?	1	1	FALSE	0	0.282171	#NAME?	1	1	FALSE	0	0	NA	NA	NA	NA	0.276286	0	Inf	1	1	FALSE	0.281644	0.613123	-1.1223	0.99531	1	FALSE	0.29224	0
AsGR38	scaffold15	+	4110965	4112719	1755	0	0.00650578	0	0	0.0814871	0.0827237	0	0	NA	NA	NA	NA	0	0.260869	#NAME?	1	1	FALSE	0	0	NA	NA	NA	NA	0	4.25143	#NAME?	0.097848	0.25334	FALSE	0.276286	0	Inf	1	1	FALSE	0.281644	3.80184	-3.7548	0.20145	0.66018	FALSE	0	4.60549
AsGR39	scaffold15	+	4113656	4115502	1847	0.301176	0.70272	0.397219	0.790729	0.741718	0.133618	11.8888	18.0461	-0.60208	0.57357	0.9006	FALSE	12.4627	31.2089	-1.3243	0.11626	0.30994	FALSE	12.7442	34.3719	-1.4314	0.13589	0.53648	FALSE	18.5051	7.09907	1.3822	0.11733	0.28876	FALSE	32.4435	19.4838	0.73565	0.23475	0.60931	FALSE	33.6327	36.1149	-0.10273	0.86617	1	FALSE	34.2884	7.69094
AsGR4	scaffold4	+	5824941	5838173	13233	0.490505	1.07852	0.535388	1.46547	1.10253	0.588515	137.068	167.227	-0.28692	0.42567	0.7967	FALSE	144.829	337.47	-1.2204	0.00033886	0.0034993	DOWN	148.412	430.303	-1.5357	0.0064941	0.11891	FALSE	171.043	224.141	-0.39005	0.41493	0.67076	FALSE	352.007	180.902	0.96039	0.0050977	0.040349	UP	363.803	380.69	-0.065461	0.77949	1	FALSE	436.169	243.109
AsGR40	scaffold15	+	295533	296895	1363	0	0	0	0	0	0.017513	0	0	NA	NA	NA	NA	0	0	NA	NA	NA	NA	0	0	NA	NA	NA	NA	0	0.687577	#NAME?	0.84483	0.98964	FALSE	0	0	NA	NA	NA	NA	0	0	NA	NA	NA	NA	0	0.740902
AsGR42	scaffold15	+	4093772	4097179	3408	0.660716	0.57627	0.654246	0.774733	0.731857	0.760956	47.735	54.9928	-0.2042	0.68539	0.9589	FALSE	50.4069	46.3961	0.11962	0.95064	1	FALSE	51.6741	60.0466	-0.21664	0.69206	0.96454	FALSE	56.3582	75.0644	-0.4135	0.34745	0.60337	FALSE	48.4091	59.3618	-0.29426	0.55972	0.90025	FALSE	50.018	65.1442	-0.38119	0.37891	0.83681	FALSE	60.3747	81.3976
AsGR43	scaffold38	+	441525	442918	1394	0	0.0560509	0	0.0665705	0.0253166	0	0	0	NA	NA	NA	NA	0	1.828	#NAME?	0.53054	0.80024	FALSE	0	2.09979	#NAME?	0.45869	0.84891	FALSE	0	0	NA	NA	NA	NA	1.90225	0	Inf	0.38122	0.76627	FALSE	1.97024	0.919684	1.0992	0.79703	1	FALSE	2.11736	0
AsGR44	scaffold38	+	441739	450012	8274	0.271134	0.312532	0.0992604	0.693065	0.204173	0.0391297	47.212	18.9867	1.3142	0.23588	0.58777	FALSE	50.0978	60.4674	-0.27141	0.50456	0.77889	FALSE	51.4233	124.442	-1.275	0.075339	0.41651	FALSE	19.3874	9.43091	1.0397	0.25211	0.49006	FALSE	63.2319	20.5594	1.6209	0.023867	0.13735	FALSE	65.2023	44.4004	0.55435	0.19061	0.64545	FALSE	126.891	10.2172
AsGR45	scaffold38	+	450609	452102	1494	0.467967	0.623524	0.144863	0.372344	0.790217	0.0526002	14.7458	5.22928	1.4956	0.24285	0.59815	FALSE	15.5976	21.8802	-0.4883	0.50964	0.78318	FALSE	15.9893	12.1323	0.39825	0.8137	1	FALSE	5.35659	2.20743	1.2789	0.48712	0.73932	FALSE	22.8177	5.65062	2.0137	0.013538	0.089317	FALSE	23.5873	30.8202	-0.38587	0.51017	0.92431	FALSE	12.363	2.40125
AsGR46	scaffold49	+	8536479	8537891	1413	0	0.0242413	0	6.40007	0.0806434	0	0	0	NA	NA	NA	NA	0	0.782606	#NAME?	0.82982	0.98881	FALSE	0	221.34	#NAME?	0.00014345	0.0078501	DOWN	0	0	NA	NA	NA	NA	0.828858	0	Inf	0.73153	0.97899	FALSE	0.844933	2.94355	-1.8006	0.53326	0.93094	FALSE	218.111	0
AsGR53	scaffold116	+	4518150	4522602	4453	1.12336	0.983131	0.995389	2.59709	1.09108	0.744478	105.71	109.992	-0.057281	0.85989	1	FALSE	111.775	102.879	0.11966	0.95822	1	FALSE	114.601	253.649	-1.1462	0.043724	0.32636	FALSE	112.781	95.59	0.2386	0.57692	0.81197	FALSE	107.391	118.699	-0.14444	0.80627	1	FALSE	110.916	125.886	-0.18266	0.6161	0.97015	FALSE	257.752	103.705
AsGR58	scaffold15	+	6292447	6294229	1783	4.48523	6.30398	5.65396	4.98004	8.01529	6.96188	169.465	245.598	-0.53531	0.14877	0.4456	FALSE	178.613	266.651	-0.57811	0.085098	0.25034	FALSE	182.901	210.923	-0.20565	0.77865	0.99814	FALSE	251.616	357.462	-0.50656	0.11697	0.28817	FALSE	278.445	265.274	0.06991	0.78863	1	FALSE	287.487	374.199	-0.38031	0.17849	0.6255	FALSE	209.534	387.353
AsGR59	scaffold15	+	6022904	6024468	1565	0	0	0	0	0	0	0	0	NA	NA	NA	NA	0	0	NA	NA	NA	NA	0	0	NA	NA	NA	NA	0	0	NA	NA	NA	NA	0	0	NA	NA	NA	NA	0	0	NA	NA	NA	NA	0	0
AsGR6	scaffold4	+	5823324	5824492	1169	0	0.153507	0	0	0.16101	0	0	0	NA	NA	NA	NA	0	4.10803	#NAME?	0.16105	0.38733	FALSE	0	0	NA	NA	NA	NA	0	0	NA	NA	NA	NA	4.32414	0	Inf	0.095534	0.36206	FALSE	4.43259	4.94636	-0.15822	1	1	FALSE	0	0
AsGR60	scaffold14	+	33714102	33717229	3128	0.0490948	0.182924	0	0.0674041	0.245883	0.00790071	3.18793	0	Inf	0.30147	0.67465	FALSE	3.41942	13.2416	-1.9533	0.096377	0.27313	FALSE	3.52139	4.886	-0.47251	0.73168	0.98148	FALSE	0	0.734944	#NAME?	0.83771	0.98784	FALSE	13.7895	0	Inf	0.0016568	0.015771	UP	14.2731	20.1864	-0.50008	0.50553	0.92234	FALSE	4.88337	0.797603
AsGR61	scaffold56	+	2196744	2198305	1562	0.0510569	0.603985	0.08796	0	0.73238	0.0551058	1.6527	3.17203	-0.94059	0.65009	0.94312	FALSE	1.77775	22.5637	-3.6659	0.0013581	0.010953	DOWN	1.83297	0	Inf	0.54011	0.89236	FALSE	3.23645	2.54862	0.34469	0.80965	0.97255	FALSE	23.474	3.43475	2.7728	0.0023942	0.021483	UP	24.318	29.9356	-0.29984	0.58958	0.95776	FALSE	0	2.76326
AsGR62	scaffold49	+	1516912	1521746	4835	0.00598267	0.00821287	0.0134225	0.00269542	0.00243305	0	0.621335	1.59181	-1.3572	0.85389	1	FALSE	0.647011	0.912605	-0.4962	1	1	FALSE	0.659824	0.279642	1.2385	0.96157	1	FALSE	1.62973	0	Inf	0.48212	0.73462	FALSE	0.948762	1.7186	-0.85712	0.85372	1	FALSE	0.983554	0.306561	1.6818	0.86402	1	FALSE	0.28472	0
AsGR63	scaffold49	+	1507822	1515561	7740	0.0360631	0.226151	0.014123	0.0308532	0.288284	0	5.78444	2.43421	1.2487	0.8078	1	FALSE	6.22212	41.3652	-2.7329	0.00022175	0.0024756	DOWN	6.4154	5.98665	0.099791	0.99019	1	FALSE	2.48105	0	Inf	0.25377	0.492	FALSE	43.1538	2.64097	4.0303	2.1369e-07	4.7733e-06	UP	44.5937	57.6949	-0.3716	0.37058	0.83161	FALSE	5.8674	0
AsGR64	scaffold25	+	9532746	9534648	1903	0.0549545	0.0771423	0.0438058	0	0	0	2.21639	1.80714	0.2945	1	1	FALSE	2.34927	3.46379	-0.56014	0.78289	0.96465	FALSE	2.41315	0	Inf	0.37963	0.79931	FALSE	1.84043	0	Inf	0.37803	0.63346	FALSE	3.62937	1.96356	0.88625	0.76766	0.99585	FALSE	3.73567	0	Inf	0.095486	0.46836	FALSE	0	0
AsGR65	scaffold25	+	9535212	9537091	1880	0.0106052	0	0	0	0	0	0.413174	0	Inf	0.99819	1	FALSE	0.444437	0	Inf	0.98511	1	FALSE	0.458243	0	Inf	0.98055	1	FALSE	0	0	NA	NA	NA	NA	0	0	NA	NA	NA	NA	0	0	NA	NA	NA	NA	0	0
AsGR67	scaffold116	+	4521851	4524020	2170	0.0708506	0.0517916	0.011478	0.50424	0.0742369	0.0605137	3.25187	0.59583	2.4483	0.48693	0.84569	FALSE	3.41633	2.6106	0.38806	0.90413	1	FALSE	3.49087	23.6204	-2.7584	0.03329	0.28586	FALSE	0.611407	3.64765	-2.5768	0.46493	0.71935	FALSE	2.73111	0.644303	2.0837	0.48115	0.84624	FALSE	2.81517	4.28448	-0.6059	0.83568	1	FALSE	24.1042	3.98484
AsGR68	scaffold116	+	4524701	4525298	598	0.123441	0.88725	0.0633872	0.710261	0.38962	0.0199583	1.53523	0.933498	0.71774	0.98057	1	FALSE	1.64167	12.406	-2.9178	0.041487	0.15012	FALSE	1.68841	9.4605	-2.4862	0.12464	0.51789	FALSE	0.959897	0.343789	1.4814	0.87822	0.99888	FALSE	12.956	1.0081	3.6839	0.0050414	0.039978	UP	13.3758	6.13016	1.1256	0.19943	0.65795	FALSE	9.58753	0.370451
AsGR7	scaffold4	+	5815646	5816719	1074	0.0391186	0.127101	0.0363081	0.0246179	0.0944115	0	0.887136	1.013	-0.19141	1	1	FALSE	0.925072	3.12955	-1.7583	0.61851	0.86729	FALSE	0.941053	0.693996	0.43935	0.9473	1	FALSE	1.04547	0	Inf	0.69759	0.90067	FALSE	3.27895	1.09138	1.5871	0.46247	0.83084	FALSE	3.37533	2.74746	0.29693	0.78087	1	FALSE	0.671205	0
AsGR70	scaffold26	+	1869834	1872181	2348	0.0254741	0.00547796	0.0216597	0.00563024	0	0.0237252	1.23952	1.2229	0.019473	1	1	FALSE	1.33331	0.328656	2.0204	0.84564	0.99471	FALSE	1.37473	0.346998	1.9861	0.83109	1	FALSE	1.25203	1.55967	-0.31698	0.98365	1	FALSE	0.340966	1.32171	-1.9547	0.70897	0.96997	FALSE	0.354084	0	Inf	1	1	FALSE	0.335603	1.69873
AsGR71	scaffold26	+	1873169	1875347	2179	0.00914994	0.0962963	0.0531874	0.0546022	0.147577	0	0.413174	2.9595	-2.8405	0.46224	0.82767	FALSE	0.444437	5.10986	-3.5232	0.19091	0.4323	FALSE	0.458243	3.12298	-2.7687	0.49479	0.86793	FALSE	3.05083	0	Inf	0.26812	0.50922	FALSE	5.33893	3.19086	0.7426	0.61374	0.92802	FALSE	5.50922	8.33748	-0.59776	0.58003	0.9512	FALSE	3.02042	0
AsGR72	scaffold26	+	1866020	1868141	2122	0.0131993	0.0363683	0.0112242	0	0.0443498	0	0.591424	0.516326	0.19591	1	1	FALSE	0.616715	1.97194	-1.6769	0.80073	0.97465	FALSE	0.627369	0	Inf	0.85314	1	FALSE	0.525836	0	Inf	0.87186	0.99594	FALSE	2.0458	0.561018	1.8665	0.71184	0.97154	FALSE	2.1245	2.45249	-0.20712	0.91849	1	FALSE	0	0
AsGR73	scaffold67	+	709467	712982	3516	7.66895	1.64366	5.00623	1.68107	1.66048	0.41452	568.469	437.579	0.37754	0.44615	0.81337	FALSE	601.751	136.427	2.141	0.0018247	0.013747	UP	617.06	143.207	2.1073	0.0034469	0.078615	FALSE	448.876	41.923	3.4205	2.4031e-15	1.8956e-13	UP	142.166	472.195	-1.7318	1.9124e-07	4.3116e-06	DOWN	147.059	152.883	-0.05603	0.88698	1	FALSE	141.517	45.4148
AsGR75	scaffold116	-	5653619	5746489	92871	0.0307513	0.0602606	0.0313539	0.0456518	0.0743908	0.0605886	60.1577	73.3071	-0.2852	0.61116	0.92308	FALSE	63.7513	133.744	-1.0689	0.0092523	0.048709	DOWN	65.4026	104.548	-0.67675	0.58112	0.91294	FALSE	75.2769	161.314	-1.0996	0.018962	0.075035	FALSE	139.253	79.0632	0.81663	0.013873	0.090881	FALSE	144.154	181.682	-0.33381	0.28632	0.7618	FALSE	102.882	174.859
AsGR76	scaffold14	+	33712462	33716778	4317	0.0409402	0.0289759	0.0346174	0.0523699	0.0410781	0.0399589	3.75574	3.57498	0.071161	1	1	FALSE	3.92726	2.86868	0.45313	0.84113	0.99382	FALSE	4.00614	5.11345	-0.35209	0.94722	1	FALSE	3.66844	4.90179	-0.41814	0.84627	0.99063	FALSE	3.00267	3.86582	-0.36453	0.86934	1	FALSE	3.09368	4.64401	-0.58604	0.77845	1	FALSE	5.16233	5.31645
AsGR9	scaffold4	+	5817410	5822893	5484	0.308447	0.0788061	0.00217157	0.089151	0.168566	0	35.8255	0.258163	7.1166	5.1066e-07	1.7534e-05	UP	37.7621	10.0507	1.9096	0.015139	0.071114	FALSE	38.6662	11.9111	1.6988	0.04425	0.32713	FALSE	0.262918	0	Inf	0.99595	1	FALSE	10.4918	0.280509	5.2251	0.0042474	0.034571	UP	10.836	23.9644	-1.1451	0.096688	0.46971	FALSE	11.7501	0
AsIR100h	scaffold16	+	8685809	8687750	1942	0.00721137	0.0139073	0.00613229	0.0408564	0.00605756	0.0254515	0.295712	0.258163	0.19591	1	1	FALSE	0.308357	0.654524	-1.0858	1	1	FALSE	0.313684	1.9498	-2.6359	0.68359	0.96073	FALSE	0.262918	1.46989	-2.483	0.74135	0.92792	FALSE	0.677204	0.280509	1.2715	1	1	FALSE	0.705038	0.306561	1.2015	1	1	FALSE	1.91937	1.59521
AsIR133	scaffold21	+	3664941	3667955	3015	0.0578101	0.030714	0.0157996	0.100748	0	0.0298339	3.69398	1.03265	1.8388	0.63817	0.93786	FALSE	3.91545	2.29502	0.77067	0.7827	0.96458	FALSE	4.02192	7.44969	-0.8893	0.58137	0.913	FALSE	1.05167	2.53509	-1.2693	0.73137	0.92075	FALSE	2.3773	1.12204	1.0832	0.85142	1	FALSE	2.47233	0	Inf	0.26152	0.7373	FALSE	7.33436	2.76168
AsIR137	scaffold140	+	665847	667040	1194	0	0.0430896	0	0	0	0	0	0	NA	NA	NA	NA	0	1.31463	#NAME?	0.68785	0.91195	FALSE	0	0	NA	NA	NA	NA	0	0	NA	NA	NA	NA	1.36386	0	Inf	0.5611	0.90025	FALSE	1.41633	0	Inf	0.52804	0.92894	FALSE	0	0
AsIR138	scaffold85	+	138656	142429	3774	0	0.00605069	0.0100314	0.0212417	0.00311706	0.0206715	0	0.885236	#NAME?	0.80113	1	FALSE	0	0.521738	#NAME?	0.9258	1	FALSE	0	1.82268	#NAME?	0.52665	0.88654	FALSE	0.903537	2.1913	-1.2781	0.71055	0.90829	FALSE	0.552572	0.957912	-0.79373	0.97155	1	FALSE	0.563288	0.306561	0.8777	1	1	FALSE	1.84016	2.39122
AsIR140.1	scaffold14	+	2493022	2499157	6136	0.0117107	0.0420237	0.0455159	0.00862184	0.029115	0.0131993	1.53838	6.80687	-2.1456	0.31412	0.6883	FALSE	1.60238	5.9315	-1.8882	0.4416	0.72186	FALSE	1.63333	1.25581	0.3792	0.92485	1	FALSE	6.98426	2.31075	1.5957	0.30084	0.54964	FALSE	6.14871	7.35321	-0.25809	0.82266	1	FALSE	6.3909	4.65032	0.45869	0.81045	1	FALSE	1.24816	2.50637
AsIR140.2	scaffold14	+	2502581	2504297	1717	0	0	0	0	0.0213205	0	0	0	NA	NA	NA	NA	0	0	NA	NA	NA	NA	0	0	NA	NA	NA	NA	0	0	NA	NA	NA	NA	0	0	NA	NA	NA	NA	0	0.925999	#NAME?	0.68034	0.98933	FALSE	0	0
AsIR140.3	scaffold14	+	2507699	2511197	3499	0.0170583	0.133434	0.110074	0.0113345	0.104098	0.0598525	1.30249	9.89751	-2.9258	0.11966	0.38853	FALSE	1.35461	11.2559	-3.0547	0.070767	0.22044	FALSE	1.38456	1.04099	0.41147	0.93621	1	FALSE	10.1708	6.01176	0.75858	0.58751	0.81943	FALSE	11.7006	10.6643	0.13379	0.84748	1	FALSE	12.1299	9.66682	0.32746	0.68056	0.98933	FALSE	1.00681	6.53118
AsIR140.5	scaffold14	+	2512437	2515877	3441	0	0.0438752	0.0537389	0	0.0643182	0.00318015	0	4.62802	#NAME?	0.14475	0.43837	FALSE	0	3.59657	#NAME?	0.22193	0.4748	FALSE	0	0	NA	NA	NA	NA	4.74105	0.303971	3.9632	0.15354	0.34801	FALSE	3.75401	4.99168	-0.41109	0.86835	1	FALSE	3.87742	5.93828	-0.61495	0.79252	1	FALSE	0	0.33207
AsIR140.6	scaffold14	+	2515878	2520284	4407	0.020136	0.04728	0.0365914	0	0.0119125	0.0180569	1.86086	3.73662	-1.0058	0.63225	0.93518	FALSE	1.98032	5.25293	-1.4074	0.52427	0.79554	FALSE	2.03455	0	Inf	0.46166	0.85079	FALSE	3.81864	2.24725	0.7649	0.69589	0.89979	FALSE	5.446	4.04596	0.42872	0.95548	1	FALSE	5.65908	1.39811	2.0171	0.42891	0.87392	FALSE	0	2.43964
AsIR141	scaffold14	+	246673	249615	2943	0.0820393	0.142751	0.0434106	0.0089839	0.0850152	0.108906	5.14578	3.1694	0.69918	0.70783	0.97209	FALSE	5.38765	10.0749	-0.90304	0.55468	0.81876	FALSE	5.5028	0.693996	2.9872	0.19002	0.61371	FALSE	3.25739	9.28022	-1.5104	0.24903	0.48662	FALSE	10.4978	3.42119	1.6175	0.16229	0.49846	FALSE	10.8598	6.60859	0.71658	0.44401	0.88129	FALSE	0.671205	10.0554
AsIR21a	scaffold51	+	3122853	3126444	3592	0.0734838	0	0	0.103719	0	0	5.58475	0	Inf	0.091789	0.32352	FALSE	5.92607	0	Inf	0.06699	0.21198	FALSE	6.08893	8.60629	-0.4992	0.67707	0.95899	FALSE	0	0	NA	NA	NA	NA	0	0	NA	NA	NA	NA	0	0	NA	NA	NA	NA	8.63714	0
AsIR25a	scaffold51	+	584076	588819	4744	2.6867	0.961602	1.05803	1.0925	1.55494	0.163	268.679	120.175	1.1607	0.10973	0.36567	FALSE	284.669	106.894	1.4131	0.064409	0.20629	FALSE	292.049	124.845	1.2261	0.11995	0.50782	FALSE	123.06	22.4283	2.456	5.9472e-08	1.4372e-06	UP	111.398	129.918	-0.22187	0.5145	0.86811	FALSE	115.227	192.136	-0.73764	0.051737	0.338	FALSE	123.566	24.3075
AsIR40a	scaffold14	+	40902494	40905092	2599	0.0315078	0	0.0366569	0.096013	0.00469504	0.0179297	1.71348	2.0653	-0.26942	0.90526	1	FALSE	1.81395	0	Inf	0.50533	0.77943	FALSE	1.85754	5.7224	-1.6232	0.43726	0.83778	FALSE	2.10334	1.34289	0.64735	0.77649	0.94942	FALSE	0	2.24407	#NAME?	0.33644	0.7235	FALSE	0	0.308666	#NAME?	0.998	1	FALSE	5.73001	1.46174
AsIR41a	scaffold14	+	8093590	8096182	2593	0.0495521	0.0272769	0.018791	0.0358607	0.0047059	0.0168807	2.75017	1.11216	1.3062	0.76441	0.9968	FALSE	2.8905	1.62934	0.82703	0.78165	0.96408	FALSE	2.96087	2.16715	0.45022	0.90224	1	FALSE	1.13724	1.21588	-0.096465	1	1	FALSE	1.68119	1.20532	0.48006	1	1	FALSE	1.75477	0.308666	2.5072	0.6172	0.97089	FALSE	2.16825	1.32828
AsIR41b	scaffold77	+	356013	358254	2242	0.355838	0.0337055	0.0946098	0.10595	0.0560717	0.0367549	16.8447	4.95953	1.764	0.16533	0.47815	FALSE	17.8108	1.83357	3.28	0.011738	0.058453	FALSE	18.2578	5.2508	1.7979	0.14851	0.55412	FALSE	5.07067	2.37425	1.0947	0.49067	0.74298	FALSE	1.91171	5.36766	-1.4894	0.32987	0.71586	FALSE	1.97649	3.25011	-0.71754	0.73845	1	FALSE	5.32272	2.5731
AsIR41t.2	scaffold14	+	27175983	27178155	2173	0.0293537	0.032549	0.0129229	0	0.0276736	0.00503585	1.36013	0.73782	0.88241	0.89147	1	FALSE	1.4301	1.62934	-0.18817	1	1	FALSE	1.46421	0	Inf	0.58566	0.9146	FALSE	0.755402	0.303971	1.3133	1	1	FALSE	1.68119	0.793789	1.0827	0.79103	1	FALSE	1.75477	1.53912	0.18918	1	1	FALSE	0	0.33207
AsIR60a	scaffold5	+	8170643	8172757	2115	0.175751	0.540427	0.040445	0.525068	0.373196	0.0110164	7.82887	1.96615	1.9934	0.3563	0.73459	FALSE	8.32053	26.9176	-1.6938	0.034986	0.13243	FALSE	8.54927	24.5164	-1.5199	0.093427	0.45287	FALSE	2.01157	0.671443	1.583	0.6398	0.85781	FALSE	28.119	2.13013	3.7225	4.2181e-05	0.00060708	UP	29.0222	20.5648	0.49698	0.39496	0.85269	FALSE	24.877	0.730872
AsIR64a1	scaffold25	+	6286824	6292608	5785	0.129059	0.0208979	0.00205859	0.212562	0.0067226	0.00412622	15.6855	0.258163	5.925	0.010874	0.067142	FALSE	16.6863	2.94675	2.5015	0.10018	0.28057	FALSE	17.1457	29.9563	-0.80501	0.44816	0.84508	FALSE	0.262918	0.687577	-1.3869	0.99651	1	FALSE	3.04978	0.280509	3.4426	0.33679	0.72384	FALSE	3.17424	1.00983	1.6523	0.53213	0.93049	FALSE	29.558	0.740902
AsIR64a2	scaffold25	+	6299111	6308616	9506	0.0967931	0.0100647	0	0.140477	0	0.00575579	19.2866	0	Inf	0.0082583	0.054186	FALSE	20.5501	2.29031	3.1655	0.10995	0.29924	FALSE	21.1254	32.9967	-0.64335	0.59398	0.91919	FALSE	0	1.51986	#NAME?	0.48877	0.74091	FALSE	2.40433	0	Inf	0.26197	0.64266	FALSE	2.47047	0	Inf	0.23391	0.70345	FALSE	32.4313	1.66035
AsIR75d.1	scaffold25	+	5221412	5226782	5371	0.319439	0.121474	0.0338587	0.312928	0.0468285	0.0133328	35.9166	4.0627	3.1441	0.056912	0.23189	FALSE	38.203	15.7762	1.2759	0.29229	0.56451	FALSE	39.2258	38.5221	0.026117	0.89838	1	FALSE	4.14413	2.06273	1.0065	0.56022	0.80174	FALSE	16.4223	4.4073	1.8977	0.074781	0.31014	FALSE	17.0034	6.6149	1.362	0.10006	0.47973	FALSE	38.6782	2.22271
AsIR75d.2	scaffold25	+	5229264	5233859	4596	0.747499	0.0894832	0.0385808	0.434401	0.0634925	0	73.0221	4.63962	3.9763	3.3224e-08	1.5654e-06	UP	76.8799	9.80846	2.9705	2.4504e-06	5.2597e-05	UP	78.723	47.436	0.7308	0.26195	0.69152	FALSE	4.76405	0	Inf	0.079865	0.21949	FALSE	10.2121	4.99413	1.032	0.27812	0.6618	FALSE	10.5719	7.66297	0.46426	0.6612	0.98541	FALSE	47.1305	0
AsIR75d.3	scaffold25	+	5236304	5240059	3756	0.129363	0.0139967	0.0530505	0.550465	0.0290054	0.025566	10.2554	4.76664	1.1053	0.47231	0.8354	FALSE	10.8236	1.24126	3.1243	0.058223	0.19222	FALSE	11.0833	44.0412	-1.9905	0.087197	0.44021	FALSE	4.89126	2.81277	0.79821	0.59689	0.82665	FALSE	1.28973	5.15443	-1.9987	0.24505	0.62165	FALSE	1.33764	2.77379	-1.0522	0.63294	0.97534	FALSE	45.2081	3.05695
AsIR75g	scaffold116	+	2660221	2664873	4653	0.0959977	0.0279235	0.0102376	0.315491	0	0.0337984	9.58486	1.03265	3.2144	0.096382	0.33618	FALSE	10.0076	3.07292	1.7034	0.24485	0.50542	FALSE	10.2189	32.1021	-1.6514	0.086663	0.43917	FALSE	1.05167	4.58767	-2.1251	0.40884	0.6645	FALSE	3.23318	1.12204	1.5268	0.5744	0.90741	FALSE	3.3154	0	Inf	0.12435	0.53543	FALSE	32.6697	4.95762
AsIR75h.1	scaffold116	+	2649763	2652027	2265	0.545442	0.0175317	0.0783152	0.651592	0.0211622	0.147105	26.0945	4.16802	2.6463	0.014054	0.081668	FALSE	27.5976	0.912605	4.9184	6.4425e-05	0.00088707	UP	28.2959	34.3342	-0.27905	0.69422	0.96499	FALSE	4.25477	9.49857	-1.1586	0.36019	0.61759	FALSE	0.948762	4.50905	-2.2487	0.25248	0.62987	FALSE	0.983554	1.23046	-0.32312	0.99188	1	FALSE	34.2779	10.3274
AsIR75h.2	scaffold116	+	2652896	2655161	2266	0.0489034	0	0	0.734306	0	0	2.33482	0	Inf	0.4069	0.7796	FALSE	2.46096	0	Inf	0.35625	0.63651	FALSE	2.51736	36.4996	-3.8579	0.0042446	0.090079	FALSE	0	0	NA	NA	NA	NA	0	0	NA	NA	NA	NA	0	0	NA	NA	NA	NA	37.1942	0
AsIR75k.1	scaffold79	+	64653	66725	2073	0	0.00682382	0	0	0.00588635	0	0	0	NA	NA	NA	NA	0	0.325868	#NAME?	1	1	FALSE	0	0	NA	NA	NA	NA	0	0	NA	NA	NA	NA	0.336238	0	Inf	1	1	FALSE	0.350955	0.308666	0.18524	1	1	FALSE	0	0
AsIR75k.2	scaffold151	+	193570	195091	1522	1.30406	0.0244035	0.0327296	1.02464	0.0410104	0.0866171	41.8427	1.19166	5.1339	1.7852e-06	5.3595e-05	UP	44.2713	0.918182	5.5914	9.0384e-08	2.8828e-06	UP	45.3855	38.958	0.22031	0.798	1	FALSE	1.22281	3.84414	-1.6525	0.51299	0.76457	FALSE	0.958218	1.28861	-0.42739	0.96626	1	FALSE	0.989811	1.62295	-0.71339	0.8793	1	FALSE	38.1724	4.1683
AsIR75l	scaffold25	+	10192252	10196621	4370	1.75707	0.28678	0.386538	1.58255	2.17873	0.505294	162.311	41.1509	1.9798	4.8085e-05	0.00090624	UP	171.487	29.2433	2.5519	5.6586e-07	1.4587e-05	UP	175.755	159.458	0.14039	0.86771	1	FALSE	42.1726	63.1135	-0.58164	0.20355	0.42523	FALSE	30.463	44.4492	-0.5451	0.27131	0.65422	FALSE	31.5219	247.517	-2.9731	1.3263e-10	3.4763e-08	DOWN	159.888	68.5576
AsIR76b	scaffold7	+	5318120	5327356	9237	4.54947	2.75119	0.197216	2.15909	4.12197	0.0252726	887.264	41.8087	4.4075	9.2844e-17	1.7896e-14	UP	936.993	599.364	0.64461	0.068353	0.21521	FALSE	959.856	455.832	1.0743	0.065342	0.39075	FALSE	42.7165	6.69178	2.6743	0.052903	0.16203	FALSE	625.764	45.293	3.7883	3.1368e-23	3.6931e-21	UP	646.192	992.959	-0.61977	0.0099601	0.13166	FALSE	457.941	7.25376
AsIR7h.1	scaffold16	+	11126545	11128413	1869	0.0491143	0.0701179	0.0862805	0.0424522	0.0403946	0.0677355	1.95156	3.73662	-0.93711	0.70671	0.97133	FALSE	2.04682	2.99956	-0.55137	0.84931	0.99618	FALSE	2.09158	1.9498	0.10126	0.98732	1	FALSE	3.81864	3.61382	0.079536	0.97055	1	FALSE	3.15905	4.04596	-0.35699	0.86987	1	FALSE	3.23671	1.93583	0.74158	0.7009	0.99672	FALSE	1.91937	3.92973
AsIR7i	scaffold14	+	1457465	1459360	1896	0	0.175617	0.0707309	0.105296	0.227574	0.0603322	0	3.45338	#NAME?	0.26034	0.62086	FALSE	0	7.90988	#NAME?	0.026683	0.10855	FALSE	0	4.41946	#NAME?	0.14693	0.55365	FALSE	3.54538	3.2388	0.13048	1	1	FALSE	8.24044	3.72016	1.1474	0.31256	0.69996	FALSE	8.52606	11.1888	-0.3921	0.63709	0.97657	FALSE	4.49112	3.51261
AsIR7n	scaffold16	+	11130096	11132636	2541	0.214208	0.159641	0.0893868	0.190809	0.117156	0.0851511	11.4001	5.83128	0.96716	0.5019	0.85576	FALSE	12.1541	9.60788	0.33915	0.93613	1	FALSE	12.4964	11.1576	0.1635	1	1	FALSE	5.98687	6.29048	-0.071368	0.96256	1	FALSE	10.0228	6.28273	0.67382	0.4508	0.82083	FALSE	10.3577	7.79556	0.40998	0.7104	0.99958	FALSE	11.1527	6.79984
AsIR7t	scaffold14	+	1451964	1453896	1933	0.94746	0.294031	0.0190461	0.393284	0.241703	0.137673	38.8456	0.853993	5.5074	1.5131e-06	4.6242e-05	UP	40.867	13.6065	1.5866	0.025142	0.10414	FALSE	41.8129	17.1083	1.2893	0.11671	0.50212	FALSE	0.874325	7.61125	-3.1219	0.083662	0.22628	FALSE	14.1919	0.924812	3.9398	0.0029659	0.025787	UP	14.6679	12.1519	0.27147	0.76941	1	FALSE	17.3139	8.26829
AsIR7u	scaffold14	+	1454225	1456038	1814	0	0.0594659	0.00716555	0.0951436	0.117697	0.0830984	0	0.337667	#NAME?	1	1	FALSE	0	2.54752	#NAME?	0.38318	0.66416	FALSE	0	3.78776	#NAME?	0.19807	0.62325	FALSE	0.348489	4.33263	-3.6361	0.16958	0.37506	FALSE	2.63941	0.363794	2.859	0.39864	0.77926	FALSE	2.74459	5.5679	-1.0205	0.46842	0.89636	FALSE	3.85576	4.7173
AsIR7w	scaffold14	+	1449156	1451547	2392	0.114543	0.0321958	0.00543407	0.0722896	0.00491797	0.0378427	5.75985	0.337667	4.0924	0.16802	0.48294	FALSE	6.13764	1.90136	1.6906	0.44637	0.72594	FALSE	6.31313	4.18684	0.5925	0.81962	1	FALSE	0.348489	2.55122	-2.872	0.40491	0.66062	FALSE	1.97639	0.363794	2.4417	0.55457	0.89767	FALSE	2.04893	0.306561	2.7406	0.52388	0.92894	FALSE	4.14602	2.77171
AsIR7x	scaffold16	+	11139936	11141795	1860	0.0401801	0.266063	0.0145371	0.0288853	0.191861	0	1.56514	0.706577	1.1474	0.88725	1	FALSE	1.67196	11.5556	-2.789	0.055138	0.18434	FALSE	1.72087	1.12868	0.6085	1	1	FALSE	0.72619	0	Inf	0.8385	0.98784	FALSE	12.0625	0.760689	3.9871	0.0039917	0.032932	UP	12.4584	9.29854	0.42204	0.62331	0.97258	FALSE	1.16896	0
AsIR7y	scaffold16	+	11142778	11144832	2055	0	0.00555604	0.00579509	0.00653608	0	0	0	0.258163	#NAME?	1	1	FALSE	0	0.260869	#NAME?	1	1	FALSE	0	0.282171	#NAME?	1	1	FALSE	0.262918	0	Inf	0.99595	1	FALSE	0.276286	0.280509	-0.021885	1	1	FALSE	0.281644	0	Inf	1	1	FALSE	0.29224	0
AsIR8a	scaffold9	+	4529559	4533461	3903	0.673237	0.0803713	0.0504702	0.691013	0.0195912	0.0586724	55.5046	4.51111	3.6211	1.3415e-05	0.00030959	UP	58.5746	7.59517	2.9471	3.1356e-05	0.00047068	UP	59.9862	64.3704	-0.10177	0.93455	1	FALSE	4.6074	6.68918	-0.53788	0.85434	0.9928	FALSE	7.92311	4.88748	0.69698	0.67598	0.95872	FALSE	8.18762	2.01334	2.0239	0.13702	0.5556	FALSE	63.8732	7.24531
AsIR93a	scaffold16	+	5328393	5332971	4579	0.150922	0.0370068	0.0614377	0.219262	0.165032	0.0419267	14.5675	6.82109	1.0947	0.38977	0.76573	FALSE	15.4253	4.1258	1.9026	0.11496	0.30772	FALSE	15.8201	22.5958	-0.51429	0.52273	0.88477	FALSE	6.98632	5.40641	0.36986	0.84287	0.98886	FALSE	4.28428	7.36922	-0.78246	0.49885	0.85664	FALSE	4.44569	19.5389	-2.1359	0.0092556	0.12501	FALSE	22.7935	5.87548
AsOBP1	scaffold14	+	12960263	12961281	1019	23.1326	0	0.3163	3.32247	0	0.0117125	500.314	7.80006	6.0032	3.3379e-34	2.0969e-31	UP	526.068	0	Inf	2.1401e-57	3.295e-54	UP	538.155	80.5688	2.7397	4.466e-06	0.00057568	UP	7.97749	0.343789	4.5363	0.025159	0.093144	FALSE	0	8.42643	#NAME?	0.0038007	0.031649	DOWN	0	0	NA	NA	NA	NA	80.0201	0.370451
AsOBP12b	scaffold14	+	2667429	2667911	483	0	0	0	0.0809462	0	0	0	0	NA	NA	NA	NA	0	0	NA	NA	NA	NA	0	0.838927	#NAME?	0.81737	1	FALSE	0	0	NA	NA	NA	NA	0	0	NA	NA	NA	NA	0	0	NA	NA	NA	NA	0.854159	0
AsOBP2	scaffold14	+	12789181	12790814	1634	281.643	0.91131	2.09265	27.894	0.214371	0.0586917	9715.39	81.7211	6.8934	5.7749e-26	2.4488e-23	UP	10265.9	34.795	8.2048	9.9723e-29	4.5646e-26	UP	10519.5	1088.24	3.273	3.4761e-08	1.3748e-05	UP	83.6394	2.77399	4.9141	2.2554e-13	1.3765e-11	UP	36.2345	88.3498	-1.2859	0.0047756	0.03812	DOWN	37.5051	9.39111	1.9977	0.015712	0.17306	FALSE	1079.78	2.99196
AsOBP20a	scaffold15	+	6235909	6238485	2577	2.3914	0.0393688	0.146435	0.616675	0	0	130.058	9.71605	3.7426	9.2254e-10	6.8332e-08	UP	137.5	2.56146	5.7463	3.5736e-13	3.4783e-11	UP	140.93	38.4152	1.8752	0.0044775	0.092714	FALSE	9.96837	0	Inf	0.004922	0.026222	UP	2.66305	10.466	-1.9746	0.15774	0.49124	FALSE	2.76023	0	Inf	0.27031	0.74457	FALSE	38.0047	0
AsOBP20b	scaffold14	+	27178723	27179372	650	44.0222	0.0789045	0.442572	11.112	0.100889	0	599.716	7.10507	6.3993	0.0010807	0.01117	UP	638.26	1.24405	9.003	8.1115e-05	0.0010728	UP	655.697	173.412	1.9188	0.16432	0.57984	FALSE	7.27431	0	Inf	0.014805	0.061788	FALSE	1.29446	7.66819	-2.5665	0.095659	0.36209	FALSE	1.34077	1.71099	-0.35177	0.99074	1	FALSE	171.822	0
AsOBP21a	scaffold56	+	1603058	1603472	415	0.391704	0.285179	1.00393	4.20895	0.413978	0.450524	3.39609	9.93064	-1.548	0.24334	0.59815	FALSE	3.62199	2.74147	0.40183	1	1	FALSE	3.72297	37.6757	-3.3391	0.0029964	0.071626	FALSE	10.1643	5.38768	0.91578	0.3902	0.6459	FALSE	2.88749	10.7378	-1.8948	0.11214	0.40102	FALSE	2.95819	4.39884	-0.57241	0.78246	1	FALSE	38.5072	5.85701
AsOBP21b	scaffold56	+	1604802	1605631	830	0.170939	0.248523	0.367527	2.30135	0.116665	0.0985951	3.01694	7.2409	-1.2631	0.51154	0.86133	FALSE	3.14417	4.90283	-0.64094	0.85764	0.99717	FALSE	3.20175	41.4054	-3.6929	0.012048	0.17182	FALSE	7.39944	2.35812	1.6498	0.25047	0.48813	FALSE	5.10369	7.82987	-0.61745	0.56818	0.9028	FALSE	5.28437	2.53842	1.0578	0.54753	0.93683	FALSE	42.19	2.56307
AsOBP21c	scaffold56	+	1606534	1607185	652	0	0.121807	0.264067	0.931596	0.131145	0	0	4.0118	#NAME?	0.17446	0.49527	FALSE	0	1.82521	#NAME?	0.53095	0.80038	FALSE	0	13.3107	#NAME?	0.0025996	0.064443	FALSE	4.10871	0	Inf	0.091815	0.24184	FALSE	1.89752	4.34355	-1.1948	0.46637	0.83336	FALSE	1.96711	2.23397	-0.18353	0.9884	1	FALSE	13.5302	0
AsOBP21d	scaffold56	+	1608361	1608938	578	0.0932178	0.155771	0.0224884	0	0.271724	0	1.12206	0.337667	1.7325	0.8833	1	FALSE	1.19723	2.30059	-0.9423	0.81893	0.98276	FALSE	1.23017	0	Inf	0.68568	0.9614	FALSE	0.348489	0	Inf	0.99595	1	FALSE	2.38676	0.363794	2.7139	0.53148	0.88262	FALSE	2.47858	4.23361	-0.77237	0.81517	1	FALSE	0	0
AsOBP21e	scaffold56	+	1609535	1610113	579	0.309913	0.212166	0.02425	0.205165	0	0	3.71857	0.36891	3.3334	0.45837	0.82456	FALSE	3.99993	3.01541	0.40762	1	1	FALSE	4.12419	3.05563	0.43264	0.97007	1	FALSE	0.377701	0	Inf	0.99595	1	FALSE	3.15094	0.396895	2.989	0.29086	0.67698	FALSE	3.25108	0	Inf	0.14153	0.56542	FALSE	2.96954	0
AsOBP21f	scaffold56	+	1611687	1612270	584	0.337826	0.370011	0.0961694	0.158136	0.0906456	0.103373	4.19786	1.47564	1.5083	0.52391	0.87012	FALSE	4.42638	5.02534	-0.18309	0.91943	1	FALSE	4.53718	2.36163	0.94201	0.65003	0.95042	FALSE	1.5108	1.77386	-0.23158	0.98537	1	FALSE	5.24588	1.58758	1.7244	0.26789	0.65021	FALSE	5.418	1.40022	1.9521	0.23705	0.70632	FALSE	2.29834	1.92728
AsOBP33	scaffold16	+	1060623	1061801	1179	0.0507321	0.0229076	0.011909	0.0897019	0.00997776	0.0101231	1.23952	0.36891	1.7484	0.87661	1	FALSE	1.33331	0.654524	1.0265	0.95869	1	FALSE	1.37473	2.77598	-1.0139	0.74614	0.98807	FALSE	0.377701	0.343789	0.13572	1	1	FALSE	0.677204	0.396895	0.77083	1	1	FALSE	0.705038	0.306561	1.2015	1	1	FALSE	2.68482	0.370451
AsOBP4	scaffold9	+	334413	335153	741	65.9819	0.523544	1.10994	7.27362	0.236236	0.188092	1033.21	19.1628	5.7527	3.0584e-23	1.1038e-20	UP	1091.48	9.07499	6.9102	1.0318e-25	3.7179e-23	UP	1118.51	132.551	3.077	2.5896e-07	6.3471e-05	UP	19.5857	4.00498	2.2899	0.025677	0.094499	FALSE	9.4513	20.7431	-1.134	0.15462	0.48551	FALSE	9.78187	4.56018	1.101	0.33163	0.80398	FALSE	130.412	4.35688
AsOBP42	scaffold56	+	3418178	3419017	840	0.0237354	0.0168402	0.0167152	0.0157379	0.0172446	0.0130273	0.413174	0.36891	0.16348	1	1	FALSE	0.444437	0.325868	0.44769	1	1	FALSE	0.458243	0.346998	0.40119	1	1	FALSE	0.377701	0.303971	0.31331	1	1	FALSE	0.336238	0.396895	-0.23927	1	1	FALSE	0.350955	0.392494	-0.16139	1	1	FALSE	0.335603	0.33207
AsOBP47	scaffold26	+	1021303	1022013	711	1.66328	1.27104	0.518823	0.204594	1.06939	0.0809312	24.9394	9.32133	1.4198	0.12268	0.39484	FALSE	26.4094	21.0837	0.32493	0.77422	0.96082	FALSE	27.0883	3.55261	2.9307	0.008495	0.13829	FALSE	9.5656	1.64686	2.5381	0.091133	0.24042	FALSE	21.9652	10.0506	1.1279	0.1024	0.37847	FALSE	22.7267	19.8212	0.19734	0.77604	1	FALSE	3.50314	1.79381
AsOBP55	scaffold15	+	5067908	5068593	686	0	0.0747638	0	0	0.0342967	0	0	0	NA	NA	NA	NA	0	1.24405	#NAME?	0.69987	0.91831	FALSE	0	0	NA	NA	NA	NA	0	0	NA	NA	NA	NA	1.29446	0	Inf	0.57298	0.90626	FALSE	1.34077	0.613123	1.1288	0.88267	1	FALSE	0	0
AsOBP58	scaffold15	+	5073125	5074010	886	0	0.0257735	0.134337	0.0596831	0.0566765	0.120425	0	3.05323	#NAME?	0.31046	0.68518	FALSE	0	0.521738	#NAME?	0.9258	1	FALSE	0	1.38799	#NAME?	0.67186	0.95614	FALSE	3.13847	3.08551	0.02455	1	1	FALSE	0.552572	3.29016	-2.5739	0.39327	0.77721	FALSE	0.563288	1.31428	-1.2223	0.8708	1	FALSE	1.34241	3.34235
AsOBP62	scaffold14	+	22636785	22638100	1316	1.48784	0	0	0.46492	0	0	41.2821	0	Inf	9.7115e-09	5.3657e-07	UP	43.6605	0	Inf	9.3822e-10	4.7432e-08	UP	44.7502	14.1989	1.6561	0.052657	0.35655	FALSE	0	0	NA	NA	NA	NA	0	0	NA	NA	NA	NA	0	0	NA	NA	NA	NA	14.2293	0
AsOBP7	scaffold14	+	748879	751093	2215	32.6548	0.158522	0.29616	10.8618	0.108438	0.0428488	1528.19	15.2699	6.645	2.1577e-24	8.1332e-22	UP	1614.77	8.29796	7.6044	9.3266e-26	3.4338e-23	UP	1654.9	581.638	1.5086	0.0067927	0.12124	FALSE	15.621	2.73417	2.5143	0.028343	0.10204	FALSE	8.6319	16.5316	-0.93748	0.21358	0.57856	FALSE	8.9432	6.31044	0.50305	0.6189	0.97201	FALSE	575.071	2.95358
AsOBP70	scaffold26	+	2576879	2577953	1075	0	0.0239298	0	0	0	0	0	0	NA	NA	NA	NA	0	0.657313	#NAME?	0.90608	1	FALSE	0	0	NA	NA	NA	NA	0	0	NA	NA	NA	NA	0.681932	0	Inf	0.84718	1	FALSE	0.708167	0	Inf	0.82454	1	FALSE	0	0
AsOBP72	scaffold14	+	27174148	27175816	1669	78.6594	2.50969	3.7531	9.55872	2.858	1.91417	2760.02	155.221	4.1523	0.00075022	0.0083664	UP	2929.46	99.3616	4.8818	0.00030694	0.0032248	UP	3006.81	373.285	3.0099	0.0094643	0.1479	FALSE	159.13	91.8932	0.79217	0.034649	0.11866	FALSE	103.701	167.518	-0.69188	0.049108	0.23433	FALSE	107.12	124.25	-0.21402	0.52509	0.92894	FALSE	372.441	99.7232
AsOBP73	scaffold15	+	5066587	5067373	787	0.101335	1.44306	0.015132	0	1.12029	0	1.6527	0.258163	2.6785	0.77835	0.99895	FALSE	1.77775	26.8547	-3.9171	0.00029414	0.0031096	DOWN	1.83297	0	Inf	0.54011	0.89236	FALSE	0.262918	0	Inf	0.99595	1	FALSE	27.9226	0.280509	6.6372	1.8788e-07	4.247e-06	UP	28.9416	23.0503	0.32836	0.6305	0.97472	FALSE	0	0
AsCSP5	scaffold51	+	4182389	4197875	15487	2.23868	5.16503	6.72458	5.76637	4.24623	7.23489	733.689	2494.26	-1.7654	3.2417e-06	9.0886e-05	DOWN	774.858	1894.4	-1.2897	5.3052e-06	0.00010268	DOWN	794.132	2126.84	-1.4213	0.079995	0.42625	FALSE	2553.64	3219.49	-0.33428	0.26644	0.50732	FALSE	1978.22	2696.36	-0.44681	0.11659	0.41076	FALSE	2042.44	1716.72	0.25063	0.2378	0.70679	FALSE	2112.59	3493.89
AsCSP6	scaffold51	+	4213890	4215154	1265	0.289979	1.33279	0.735764	0.0940732	1.07137	1.06644	7.67835	22.6537	-1.5609	0.073387	0.27736	FALSE	8.19345	40.2088	-2.295	0.0029854	0.020314	DOWN	8.42733	2.9908	1.4945	0.42927	0.83197	FALSE	23.2252	38.7891	-0.73996	0.21521	0.44087	FALSE	41.7477	24.4716	0.77059	0.1927	0.54736	FALSE	43.3271	35.493	0.28774	0.62024	0.97258	FALSE	2.92618	42.0423
AsCSP7	scaffold51	+	4238749	4259876	21128	0.170425	0.124385	0.0494752	0.17395	0.133774	0.0162469	76.6708	25.2924	1.6	0.0060578	0.042596	UP	80.5288	61.8712	0.38024	0.44436	0.72473	FALSE	82.379	82.8354	-0.0079712	0.99964	1	FALSE	25.9086	9.8892	1.3895	0.054828	0.16634	FALSE	64.6618	27.3283	1.2425	0.0077821	0.05724	FALSE	66.7117	73.9699	-0.149	0.78922	1	FALSE	83.5451	10.6929
AsCSP8	scaffold116	+	3632275	3637193	4919	0.0514855	1.77048	0.125455	0.0911943	1.08906	0.00242632	5.2538	13.8336	-1.3967	0.33909	0.71476	FALSE	5.6416	206.39	-5.1931	1.2731e-08	5.0144e-07	DOWN	5.8126	11.1968	-0.94583	0.53997	0.89236	FALSE	14.1226	0.343789	5.3603	0.067828	0.19479	FALSE	216.096	15.0053	3.8481	2.0371e-05	0.00031599	UP	222.573	141.027	0.65831	0.15511	0.58921	FALSE	10.9676	0.370451
[truncated: 26 more columns]
